# Supplementary material for: Protein abundances can distinguish between naturally-occurring and laboratory strains of Yersinia pestis, the causative agent of plague
Source: PLoS One. 2017 Aug 30;12(8):e0183478. doi: 10.1371/journal.pone.0183478 (PMC5576697; doi:10.1371/journal.pone.0183478)
Supplement: S1 Dataset — (XLSX) [file pone.0183478.s001.xlsx]

## Sheet: Sheet1
Raw File Name	Dataset Name	Wild or Adapted	Laboratory	Strain	Search Strain	Acquisition date	Growth Temperature	Growth Media	Fixed Modification/s	Variable Modification/s	MaxQuant Version	MaxQuant Session	Inactivation Method	Mutated	Antimicrobial	LC system	MS instrument	Biological Replicate	Technical Replicate
YP_AUTO_A_1	YP_KIMD27_P60_BHI_30_AUTO_N_LTQOrbitrap331_L1_1	Adapted	1	KIMD27	KIM10+	Apr 2014	30	BHI	NA	Acetyl (Protein N-term) and Oxidation (M)	1.5.1.2	1	Autoclave	N	N	Agilent Infinity 1260	LTQ-Orbitrap XL	1	1
YP_AUTO_A_2	YP_KIMD27_P60_BHI_30_AUTO_N_LTQOrbitrap331_L1_2	Adapted	1	KIMD27	KIM10+	Apr 2014	30	BHI	NA	Acetyl (Protein N-term) and Oxidation (M)	1.5.1.2	1	Autoclave	N	N	Agilent Infinity 1260	LTQ-Orbitrap XL	1	2
YP_AUTO_A_3	YP_KIMD27_P60_BHI_30_AUTO_N_LTQOrbitrap331_L1_3	Adapted	1	KIMD27	KIM10+	Apr 2014	30	BHI	NA	Acetyl (Protein N-term) and Oxidation (M)	1.5.1.2	1	Autoclave	N	N	Agilent Infinity 1260	LTQ-Orbitrap XL	1	3
YP_AUTO_B_1	YP_KIMD27_P60_BHI_30_AUTO_N_LTQOrbitrap331_L2_1	Adapted	1	KIMD27	KIM10+	Apr 2014	30	BHI	NA	Acetyl (Protein N-term) and Oxidation (M)	1.5.1.2	1	Autoclave	N	N	Agilent Infinity 1260	LTQ-Orbitrap XL	2	1
YP_AUTO_B_2	YP_KIMD27_P60_BHI_30_AUTO_N_LTQOrbitrap331_L2_2	Adapted	1	KIMD27	KIM10+	Apr 2014	30	BHI	NA	Acetyl (Protein N-term) and Oxidation (M)	1.5.1.2	1	Autoclave	N	N	Agilent Infinity 1260	LTQ-Orbitrap XL	2	2
YP_AUTO_B_3	YP_KIMD27_P60_BHI_30_AUTO_N_LTQOrbitrap331_L2_3	Adapted	1	KIMD27	KIM10+	Apr 2014	30	BHI	NA	Acetyl (Protein N-term) and Oxidation (M)	1.5.1.2	1	Autoclave	N	N	Agilent Infinity 1260	LTQ-Orbitrap XL	2	3
YP_AUTO_C_1	YP_KIMD27_P60_BHI_30_AUTO_N_LTQOrbitrap331_L3_1	Adapted	1	KIMD27	KIM10+	Apr 2014	30	BHI	NA	Acetyl (Protein N-term) and Oxidation (M)	1.5.1.2	1	Autoclave	N	N	Agilent Infinity 1260	LTQ-Orbitrap XL	3	1
YP_AUTO_C_2	YP_KIMD27_P60_BHI_30_AUTO_N_LTQOrbitrap331_L3_2	Adapted	1	KIMD27	KIM10+	Apr 2014	30	BHI	NA	Acetyl (Protein N-term) and Oxidation (M)	1.5.1.2	1	Autoclave	N	N	Agilent Infinity 1260	LTQ-Orbitrap XL	3	2
YP_AUTO_C_3	YP_KIMD27_P60_BHI_30_AUTO_N_LTQOrbitrap331_L3_3	Adapted	1	KIMD27	KIM10+	Apr 2014	30	BHI	NA	Acetyl (Protein N-term) and Oxidation (M)	1.5.1.2	1	Autoclave	N	N	Agilent Infinity 1260	LTQ-Orbitrap XL	3	3
YP_ETOH_A_1	YP_KIMD27_P60_BHI_30_ETOH_N_LTQOrbitrap331_L1_1	Adapted	1	KIMD27	KIM10+	Apr 2014	30	BHI	NA	Acetyl (Protein N-term) and Oxidation (M)	1.5.1.2	1	Ethanol	N	N	Agilent Infinity 1260	LTQ-Orbitrap XL	1	1
YP_ETOH_A_2	YP_KIMD27_P60_BHI_30_ETOH_N_LTQOrbitrap331_L1_2	Adapted	1	KIMD27	KIM10+	Apr 2014	30	BHI	NA	Acetyl (Protein N-term) and Oxidation (M)	1.5.1.2	1	Ethanol	N	N	Agilent Infinity 1260	LTQ-Orbitrap XL	1	2
YP_ETOH_A_3	YP_KIMD27_P60_BHI_30_ETOH_N_LTQOrbitrap331_L1_3	Adapted	1	KIMD27	KIM10+	Apr 2014	30	BHI	NA	Acetyl (Protein N-term) and Oxidation (M)	1.5.1.2	1	Ethanol	N	N	Agilent Infinity 1260	LTQ-Orbitrap XL	1	3
YP_ETOH_B_1	YP_KIMD27_P60_BHI_30_ETOH_N_LTQOrbitrap331_L2_1	Adapted	1	KIMD27	KIM10+	Apr 2014	30	BHI	NA	Acetyl (Protein N-term) and Oxidation (M)	1.5.1.2	1	Ethanol	N	N	Agilent Infinity 1260	LTQ-Orbitrap XL	2	1
YP_ETOH_B_2	YP_KIMD27_P60_BHI_30_ETOH_N_LTQOrbitrap331_L2_2	Adapted	1	KIMD27	KIM10+	Apr 2014	30	BHI	NA	Acetyl (Protein N-term) and Oxidation (M)	1.5.1.2	1	Ethanol	N	N	Agilent Infinity 1260	LTQ-Orbitrap XL	2	2
YP_ETOH_B_3	YP_KIMD27_P60_BHI_30_ETOH_N_LTQOrbitrap331_L2_3	Adapted	1	KIMD27	KIM10+	Apr 2014	30	BHI	NA	Acetyl (Protein N-term) and Oxidation (M)	1.5.1.2	1	Ethanol	N	N	Agilent Infinity 1260	LTQ-Orbitrap XL	2	3
YP_ETOH_C_1_140408090540	YP_KIMD27_P60_BHI_30_ETOH_N_LTQOrbitrap331_L3_1	Adapted	1	KIMD27	KIM10+	Apr 2014	30	BHI	NA	Acetyl (Protein N-term) and Oxidation (M)	1.5.1.2	1	Ethanol	N	N	Agilent Infinity 1260	LTQ-Orbitrap XL	3	1
YP_IRR_A_1	YP_KIMD27_P60_BHI_30_IRR_N_LTQOrbitrap331_L1_1	Adapted	1	KIMD27	KIM10+	Apr 2014	30	BHI	NA	Acetyl (Protein N-term) and Oxidation (M)	1.5.1.2	1	Irradiation	N	N	Agilent Infinity 1260	LTQ-Orbitrap XL	1	1
YP_IRR_A_2	YP_KIMD27_P60_BHI_30_IRR_N_LTQOrbitrap331_L1_2	Adapted	1	KIMD27	KIM10+	Apr 2014	30	BHI	NA	Acetyl (Protein N-term) and Oxidation (M)	1.5.1.2	1	Irradiation	N	N	Agilent Infinity 1260	LTQ-Orbitrap XL	1	2
YP_IRR_A_3	YP_KIMD27_P60_BHI_30_IRR_N_LTQOrbitrap331_L1_3	Adapted	1	KIMD27	KIM10+	Apr 2014	30	BHI	NA	Acetyl (Protein N-term) and Oxidation (M)	1.5.1.2	1	Irradiation	N	N	Agilent Infinity 1260	LTQ-Orbitrap XL	1	3
YP_IRR_B_1	YP_KIMD27_P60_BHI_30_IRR_N_LTQOrbitrap331_L2_1	Adapted	1	KIMD27	KIM10+	Apr 2014	30	BHI	NA	Acetyl (Protein N-term) and Oxidation (M)	1.5.1.2	1	Irradiation	N	N	Agilent Infinity 1260	LTQ-Orbitrap XL	2	1
YP_IRR_B_2	YP_KIMD27_P60_BHI_30_IRR_N_LTQOrbitrap331_L2_2	Adapted	1	KIMD27	KIM10+	Apr 2014	30	BHI	NA	Acetyl (Protein N-term) and Oxidation (M)	1.5.1.2	1	Irradiation	N	N	Agilent Infinity 1260	LTQ-Orbitrap XL	2	2
YP_IRR_B_3	YP_KIMD27_P60_BHI_30_IRR_N_LTQOrbitrap331_L2_3	Adapted	1	KIMD27	KIM10+	Apr 2014	30	BHI	NA	Acetyl (Protein N-term) and Oxidation (M)	1.5.1.2	1	Irradiation	N	N	Agilent Infinity 1260	LTQ-Orbitrap XL	2	3
YP_IRR_C_1	YP_KIMD27_P60_BHI_30_IRR_N_LTQOrbitrap331_L3_1	Adapted	1	KIMD27	KIM10+	Apr 2014	30	BHI	NA	Acetyl (Protein N-term) and Oxidation (M)	1.5.1.2	1	Irradiation	N	N	Agilent Infinity 1260	LTQ-Orbitrap XL	3	1
YP_IRR_C_2	YP_KIMD27_P60_BHI_30_IRR_N_LTQOrbitrap331_L3_2	Adapted	1	KIMD27	KIM10+	Apr 2014	30	BHI	NA	Acetyl (Protein N-term) and Oxidation (M)	1.5.1.2	1	Irradiation	N	N	Agilent Infinity 1260	LTQ-Orbitrap XL	3	2
YP_IRR_C_3	YP_KIMD27_P60_BHI_30_IRR_N_LTQOrbitrap331_L3_3	Adapted	1	KIMD27	KIM10+	Apr 2014	30	BHI	NA	Acetyl (Protein N-term) and Oxidation (M)	1.5.1.2	1	Irradiation	N	N	Agilent Infinity 1260	LTQ-Orbitrap XL	3	3
YP_NT_A_1	YP_KIMD27_P60_BHI_30_NT_N_LTQOrbitrap331_L1_1	Adapted	1	KIMD27	KIM10+	Apr 2014	30	BHI	NA	Acetyl (Protein N-term) and Oxidation (M)	1.5.1.2	1	NA	N	N	Agilent Infinity 1260	LTQ-Orbitrap XL	1	1
YP_NT_A_2	YP_KIMD27_P60_BHI_30_NT_N_LTQOrbitrap331_L1_2	Adapted	1	KIMD27	KIM10+	Apr 2014	30	BHI	NA	Acetyl (Protein N-term) and Oxidation (M)	1.5.1.2	1	NA	N	N	Agilent Infinity 1260	LTQ-Orbitrap XL	1	2
YP_NT_A_3	YP_KIMD27_P60_BHI_30_NT_N_LTQOrbitrap331_L1_3	Adapted	1	KIMD27	KIM10+	Apr 2014	30	BHI	NA	Acetyl (Protein N-term) and Oxidation (M)	1.5.1.2	1	NA	N	N	Agilent Infinity 1260	LTQ-Orbitrap XL	1	3
YP_NT_B_1	YP_KIMD27_P60_BHI_30_NT_N_LTQOrbitrap331_L2_1	Adapted	1	KIMD27	KIM10+	Apr 2014	30	BHI	NA	Acetyl (Protein N-term) and Oxidation (M)	1.5.1.2	1	NA	N	N	Agilent Infinity 1260	LTQ-Orbitrap XL	2	1
YP_NT_B_2	YP_KIMD27_P60_BHI_30_NT_N_LTQOrbitrap331_L2_2	Adapted	1	KIMD27	KIM10+	Apr 2014	30	BHI	NA	Acetyl (Protein N-term) and Oxidation (M)	1.5.1.2	1	NA	N	N	Agilent Infinity 1260	LTQ-Orbitrap XL	2	2
YP_NT_B_3	YP_KIMD27_P60_BHI_30_NT_N_LTQOrbitrap331_L2_3	Adapted	1	KIMD27	KIM10+	Apr 2014	30	BHI	NA	Acetyl (Protein N-term) and Oxidation (M)	1.5.1.2	1	NA	N	N	Agilent Infinity 1260	LTQ-Orbitrap XL	2	3
YP_NT_C_1	YP_KIMD27_P60_BHI_30_NT_N_LTQOrbitrap331_L3_1	Adapted	1	KIMD27	KIM10+	Apr 2014	30	BHI	NA	Acetyl (Protein N-term) and Oxidation (M)	1.5.1.2	1	NA	N	N	Agilent Infinity 1260	LTQ-Orbitrap XL	3	1
YP_NT_C_2	YP_KIMD27_P60_BHI_30_NT_N_LTQOrbitrap331_L3_2	Adapted	1	KIMD27	KIM10+	Apr 2014	30	BHI	NA	Acetyl (Protein N-term) and Oxidation (M)	1.5.1.2	1	NA	N	N	Agilent Infinity 1260	LTQ-Orbitrap XL	3	2
YP_NT_C_3	YP_KIMD27_P60_BHI_30_NT_N_LTQOrbitrap331_L3_3	Adapted	1	KIMD27	KIM10+	Apr 2014	30	BHI	NA	Acetyl (Protein N-term) and Oxidation (M)	1.5.1.2	1	NA	N	N	Agilent Infinity 1260	LTQ-Orbitrap XL	3	3
Yp_D27_P0_A1	YP_KIMD27_P60.0_BHI_28_ETOH_N_LTQOrbitrap331_1_1	Adapted	1	KIMD27	KIM10+	Feb 2015	28	BHI	Carbamidomethyl (C)	Acetyl (Protein N-term) and Oxidation (M)	1.5.1.2	2	Ethanol	N	N	Agilent Infinity 1260	LTQ-Orbitrap XL	1	1
Yp_D27_P0_A2	YP_KIMD27_P60.0_BHI_28_ETOH_N_LTQOrbitrap331_1_2	Adapted	1	KIMD27	KIM10+	Feb 2015	28	BHI	Carbamidomethyl (C)	Acetyl (Protein N-term) and Oxidation (M)	1.5.1.2	2	Ethanol	N	N	Agilent Infinity 1260	LTQ-Orbitrap XL	1	2
Yp_D27_P0_A3	YP_KIMD27_P60.0_BHI_28_ETOH_N_LTQOrbitrap331_1_3	Adapted	1	KIMD27	KIM10+	Feb 2015	28	BHI	Carbamidomethyl (C)	Acetyl (Protein N-term) and Oxidation (M)	1.5.1.2	2	Ethanol	N	N	Agilent Infinity 1260	LTQ-Orbitrap XL	1	3
Yp_D27_P0_B1	YP_KIMD27_P60.0_BHI_28_ETOH_N_LTQOrbitrap331_2_1	Adapted	1	KIMD27	KIM10+	Feb 2015	28	BHI	Carbamidomethyl (C)	Acetyl (Protein N-term) and Oxidation (M)	1.5.1.2	2	Ethanol	N	N	Agilent Infinity 1260	LTQ-Orbitrap XL	2	1
Yp_D27_P0_B2	YP_KIMD27_P60.0_BHI_28_ETOH_N_LTQOrbitrap331_2_2	Adapted	1	KIMD27	KIM10+	Feb 2015	28	BHI	Carbamidomethyl (C)	Acetyl (Protein N-term) and Oxidation (M)	1.5.1.2	2	Ethanol	N	N	Agilent Infinity 1260	LTQ-Orbitrap XL	2	2
Yp_D27_P0_B3	YP_KIMD27_P60.0_BHI_28_ETOH_N_LTQOrbitrap331_2_3	Adapted	1	KIMD27	KIM10+	Feb 2015	28	BHI	Carbamidomethyl (C)	Acetyl (Protein N-term) and Oxidation (M)	1.5.1.2	2	Ethanol	N	N	Agilent Infinity 1260	LTQ-Orbitrap XL	2	3
Yp_D27_P0_C1	YP_KIMD27_P60.0_BHI_28_ETOH_N_LTQOrbitrap331_3_1	Adapted	1	KIMD27	KIM10+	Feb 2015	28	BHI	Carbamidomethyl (C)	Acetyl (Protein N-term) and Oxidation (M)	1.5.1.2	2	Ethanol	N	N	Agilent Infinity 1260	LTQ-Orbitrap XL	3	1
Yp_D27_P0_C2	YP_KIMD27_P60.0_BHI_28_ETOH_N_LTQOrbitrap331_3_2	Adapted	1	KIMD27	KIM10+	Feb 2015	28	BHI	Carbamidomethyl (C)	Acetyl (Protein N-term) and Oxidation (M)	1.5.1.2	2	Ethanol	N	N	Agilent Infinity 1260	LTQ-Orbitrap XL	3	2
Yp_D27_P0_C3	YP_KIMD27_P60.0_BHI_28_ETOH_N_LTQOrbitrap331_3_3	Adapted	1	KIMD27	KIM10+	Feb 2015	28	BHI	Carbamidomethyl (C)	Acetyl (Protein N-term) and Oxidation (M)	1.5.1.2	2	Ethanol	N	N	Agilent Infinity 1260	LTQ-Orbitrap XL	3	3
Yp_D27_P0_D1	YP_KIMD27_P60.0_BHI_28_ETOH_N_LTQOrbitrap331_4_1	Adapted	1	KIMD27	KIM10+	Feb 2015	28	BHI	Carbamidomethyl (C)	Acetyl (Protein N-term) and Oxidation (M)	1.5.1.2	2	Ethanol	N	N	Agilent Infinity 1260	LTQ-Orbitrap XL	4	1
Yp_D27_P0_D2	YP_KIMD27_P60.0_BHI_28_ETOH_N_LTQOrbitrap331_4_2	Adapted	1	KIMD27	KIM10+	Feb 2015	28	BHI	Carbamidomethyl (C)	Acetyl (Protein N-term) and Oxidation (M)	1.5.1.2	2	Ethanol	N	N	Agilent Infinity 1260	LTQ-Orbitrap XL	4	2
Yp_D27_P0_D3	YP_KIMD27_P60.0_BHI_28_ETOH_N_LTQOrbitrap331_4_3	Adapted	1	KIMD27	KIM10+	Feb 2015	28	BHI	Carbamidomethyl (C)	Acetyl (Protein N-term) and Oxidation (M)	1.5.1.2	2	Ethanol	N	N	Agilent Infinity 1260	LTQ-Orbitrap XL	4	3
Yp_D27_P10_L1A	YP_KIMD27_P60.10_BHI_28_ETOH_N_LTQOrbitrap331_1_1	Adapted	1	KIMD27	KIM10+	Feb 2015	28	BHI	Carbamidomethyl (C)	Acetyl (Protein N-term) and Oxidation (M)	1.5.1.2	2	Ethanol	N	N	Agilent Infinity 1260	LTQ-Orbitrap XL	1	1
Yp_D27_P10_L1B	YP_KIMD27_P60.10_BHI_28_ETOH_N_LTQOrbitrap331_1_2	Adapted	1	KIMD27	KIM10+	Feb 2015	28	BHI	Carbamidomethyl (C)	Acetyl (Protein N-term) and Oxidation (M)	1.5.1.2	2	Ethanol	N	N	Agilent Infinity 1260	LTQ-Orbitrap XL	1	2
Yp_D27_P10_L1C	YP_KIMD27_P60.10_BHI_28_ETOH_N_LTQOrbitrap331_1_3	Adapted	1	KIMD27	KIM10+	Feb 2015	28	BHI	Carbamidomethyl (C)	Acetyl (Protein N-term) and Oxidation (M)	1.5.1.2	2	Ethanol	N	N	Agilent Infinity 1260	LTQ-Orbitrap XL	1	3
Yp_D27_P10_L2A	YP_KIMD27_P60.10_BHI_28_ETOH_N_LTQOrbitrap331_2_1	Adapted	1	KIMD27	KIM10+	Feb 2015	28	BHI	Carbamidomethyl (C)	Acetyl (Protein N-term) and Oxidation (M)	1.5.1.2	2	Ethanol	N	N	Agilent Infinity 1260	LTQ-Orbitrap XL	2	1
Yp_D27_P10_L2B	YP_KIMD27_P60.10_BHI_28_ETOH_N_LTQOrbitrap331_2_2	Adapted	1	KIMD27	KIM10+	Feb 2015	28	BHI	Carbamidomethyl (C)	Acetyl (Protein N-term) and Oxidation (M)	1.5.1.2	2	Ethanol	N	N	Agilent Infinity 1260	LTQ-Orbitrap XL	2	2
Yp_D27_P10_L2C	YP_KIMD27_P60.10_BHI_28_ETOH_N_LTQOrbitrap331_2_3	Adapted	1	KIMD27	KIM10+	Feb 2015	28	BHI	Carbamidomethyl (C)	Acetyl (Protein N-term) and Oxidation (M)	1.5.1.2	2	Ethanol	N	N	Agilent Infinity 1260	LTQ-Orbitrap XL	2	3
Yp_D27_P10_L3A	YP_KIMD27_P60.10_BHI_28_ETOH_N_LTQOrbitrap331_3_1	Adapted	1	KIMD27	KIM10+	Feb 2015	28	BHI	Carbamidomethyl (C)	Acetyl (Protein N-term) and Oxidation (M)	1.5.1.2	2	Ethanol	N	N	Agilent Infinity 1260	LTQ-Orbitrap XL	3	1
Yp_D27_P10_L3B	YP_KIMD27_P60.10_BHI_28_ETOH_N_LTQOrbitrap331_3_2	Adapted	1	KIMD27	KIM10+	Feb 2015	28	BHI	Carbamidomethyl (C)	Acetyl (Protein N-term) and Oxidation (M)	1.5.1.2	2	Ethanol	N	N	Agilent Infinity 1260	LTQ-Orbitrap XL	3	2
Yp_D27_P10_L3C	YP_KIMD27_P60.10_BHI_28_ETOH_N_LTQOrbitrap331_3_3	Adapted	1	KIMD27	KIM10+	Feb 2015	28	BHI	Carbamidomethyl (C)	Acetyl (Protein N-term) and Oxidation (M)	1.5.1.2	2	Ethanol	N	N	Agilent Infinity 1260	LTQ-Orbitrap XL	3	3
Yp1650_LB_1	YP_1650_P0_LB_28_ETOH_N_LTQOrbitrap331_L1_1	Wild	1	1650	CO92	Oct 2014	28	LB	Carbamidomethyl (C)	Acetyl (Protein N-term) and Oxidation (M)	1.5.1.2	3	Ethanol	N	N	Agilent Infinity 1260	LTQ-Orbitrap XL	1	1
Yp1650_LB_2	YP_1650_P0_LB_28_ETOH_N_LTQOrbitrap331_L1_2	Wild	1	1650	CO92	Oct 2014	28	LB	Carbamidomethyl (C)	Acetyl (Protein N-term) and Oxidation (M)	1.5.1.2	3	Ethanol	N	N	Agilent Infinity 1260	LTQ-Orbitrap XL	1	2
Yp1650_LB_3	YP_1650_P0_LB_28_ETOH_N_LTQOrbitrap331_L1_3	Wild	1	1650	CO92	Oct 2014	28	LB	Carbamidomethyl (C)	Acetyl (Protein N-term) and Oxidation (M)	1.5.1.2	3	Ethanol	N	N	Agilent Infinity 1260	LTQ-Orbitrap XL	1	3
Yp1752_BHI_1	YP_1752_P0_BHI_28_ETOH_N_LTQOrbitrap331_L1_1	Wild	1	1752	CO92	Sep 2014	28	BHI	Carbamidomethyl (C)	Acetyl (Protein N-term) and Oxidation (M)	1.5.1.2	3	Ethanol	N	N	Agilent Infinity 1260	LTQ-Orbitrap XL	1	1
Yp1752_BHI_2	YP_1752_P0_BHI_28_ETOH_N_LTQOrbitrap331_L1_2	Wild	1	1752	CO92	Oct 2014	28	BHI	Carbamidomethyl (C)	Acetyl (Protein N-term) and Oxidation (M)	1.5.1.2	3	Ethanol	N	N	Agilent Infinity 1260	LTQ-Orbitrap XL	1	2
Yp1752_BHI_3	YP_1752_P0_BHI_28_ETOH_N_LTQOrbitrap331_L1_3	Wild	1	1752	CO92	Oct 2014	28	BHI	Carbamidomethyl (C)	Acetyl (Protein N-term) and Oxidation (M)	1.5.1.2	3	Ethanol	N	N	Agilent Infinity 1260	LTQ-Orbitrap XL	1	3
Yp1752_LB_1	YP_1752_P0_LB_28_ETOH_N_LTQOrbitrap331_L1_1	Wild	1	1752	CO92	Sep 2014	28	LB	Carbamidomethyl (C)	Acetyl (Protein N-term) and Oxidation (M)	1.5.1.2	3	Ethanol	N	N	Agilent Infinity 1260	LTQ-Orbitrap XL	1	1
Yp1752_LB_2	YP_1752_P0_LB_28_ETOH_N_LTQOrbitrap331_L1_2	Wild	1	1752	CO92	Oct 2014	28	LB	Carbamidomethyl (C)	Acetyl (Protein N-term) and Oxidation (M)	1.5.1.2	3	Ethanol	N	N	Agilent Infinity 1260	LTQ-Orbitrap XL	1	2
Yp1752_LB_3	YP_1752_P0_LB_28_ETOH_N_LTQOrbitrap331_L1_3	Wild	1	1752	CO92	Oct 2014	28	LB	Carbamidomethyl (C)	Acetyl (Protein N-term) and Oxidation (M)	1.5.1.2	3	Ethanol	N	N	Agilent Infinity 1260	LTQ-Orbitrap XL	1	3
Yp1752_TSB_1	YP_1752_P0_TSB_28_ETOH_N_LTQOrbitrap331_L1_1	Wild	1	1752	CO92	Sep 2014	28	TSB	Carbamidomethyl (C)	Acetyl (Protein N-term) and Oxidation (M)	1.5.1.2	3	Ethanol	N	N	Agilent Infinity 1260	LTQ-Orbitrap XL	1	1
Yp1752_TSB_2	YP_1752_P0_TSB_28_ETOH_N_LTQOrbitrap331_L1_2	Wild	1	1752	CO92	Oct 2014	28	TSB	Carbamidomethyl (C)	Acetyl (Protein N-term) and Oxidation (M)	1.5.1.2	3	Ethanol	N	N	Agilent Infinity 1260	LTQ-Orbitrap XL	1	2
Yp1752_TSB_3	YP_1752_P0_TSB_28_ETOH_N_LTQOrbitrap331_L1_3	Wild	1	1752	CO92	Oct 2014	28	TSB	Carbamidomethyl (C)	Acetyl (Protein N-term) and Oxidation (M)	1.5.1.2	3	Ethanol	N	N	Agilent Infinity 1260	LTQ-Orbitrap XL	1	3
Yp1754_BHI_1	YP_1754_P0_BHI_28_ETOH_N_LTQOrbitrap331_L1_1	Wild	1	1754	CO92	Oct 2014	28	BHI	Carbamidomethyl (C)	Acetyl (Protein N-term) and Oxidation (M)	1.5.1.2	3	Ethanol	N	N	Agilent Infinity 1260	LTQ-Orbitrap XL	1	1
Yp1754_BHI_2	YP_1754_P0_BHI_28_ETOH_N_LTQOrbitrap331_L1_2	Wild	1	1754	CO92	Oct 2014	28	BHI	Carbamidomethyl (C)	Acetyl (Protein N-term) and Oxidation (M)	1.5.1.2	3	Ethanol	N	N	Agilent Infinity 1260	LTQ-Orbitrap XL	1	2
Yp1754_BHI_3	YP_1754_P0_BHI_28_ETOH_N_LTQOrbitrap331_L1_3	Wild	1	1754	CO92	Oct 2014	28	BHI	Carbamidomethyl (C)	Acetyl (Protein N-term) and Oxidation (M)	1.5.1.2	3	Ethanol	N	N	Agilent Infinity 1260	LTQ-Orbitrap XL	1	3
Yp1754_LB_1	YP_1754_P0_LB_28_ETOH_N_LTQOrbitrap331_L1_1	Wild	1	1754	CO92	Oct 2014	28	LB	Carbamidomethyl (C)	Acetyl (Protein N-term) and Oxidation (M)	1.5.1.2	3	Ethanol	N	N	Agilent Infinity 1260	LTQ-Orbitrap XL	1	1
Yp1754_LB_2	YP_1754_P0_LB_28_ETOH_N_LTQOrbitrap331_L1_2	Wild	1	1754	CO92	Oct 2014	28	LB	Carbamidomethyl (C)	Acetyl (Protein N-term) and Oxidation (M)	1.5.1.2	3	Ethanol	N	N	Agilent Infinity 1260	LTQ-Orbitrap XL	1	2
Yp1754_LB_3	YP_1754_P0_LB_28_ETOH_N_LTQOrbitrap331_L1_3	Wild	1	1754	CO92	Oct 2014	28	LB	Carbamidomethyl (C)	Acetyl (Protein N-term) and Oxidation (M)	1.5.1.2	3	Ethanol	N	N	Agilent Infinity 1260	LTQ-Orbitrap XL	1	3
Yp1754_TSB_1	YP_1754_P0_TSB_28_ETOH_N_LTQOrbitrap331_L1_1	Wild	1	1754	CO92	Oct 2014	28	TSB	Carbamidomethyl (C)	Acetyl (Protein N-term) and Oxidation (M)	1.5.1.2	3	Ethanol	N	N	Agilent Infinity 1260	LTQ-Orbitrap XL	1	1
Yp1754_TSB_2	YP_1754_P0_TSB_28_ETOH_N_LTQOrbitrap331_L1_2	Wild	1	1754	CO92	Oct 2014	28	TSB	Carbamidomethyl (C)	Acetyl (Protein N-term) and Oxidation (M)	1.5.1.2	3	Ethanol	N	N	Agilent Infinity 1260	LTQ-Orbitrap XL	1	2
Yp1754_TSB_3	YP_1754_P0_TSB_28_ETOH_N_LTQOrbitrap331_L1_3	Wild	1	1754	CO92	Oct 2014	28	TSB	Carbamidomethyl (C)	Acetyl (Protein N-term) and Oxidation (M)	1.5.1.2	3	Ethanol	N	N	Agilent Infinity 1260	LTQ-Orbitrap XL	1	3
Yp1757_BHI_1	YP_1757_P0_BHI_28_ETOH_N_LTQOrbitrap331_L1_1	Wild	1	1757	CO92	Oct 2014	28	BHI	Carbamidomethyl (C)	Acetyl (Protein N-term) and Oxidation (M)	1.5.1.2	3	Ethanol	N	N	Agilent Infinity 1260	LTQ-Orbitrap XL	1	1
Yp1757_BHI_2	YP_1757_P0_BHI_28_ETOH_N_LTQOrbitrap331_L1_2	Wild	1	1757	CO92	Oct 2014	28	BHI	Carbamidomethyl (C)	Acetyl (Protein N-term) and Oxidation (M)	1.5.1.2	3	Ethanol	N	N	Agilent Infinity 1260	LTQ-Orbitrap XL	1	2
Yp1757_BHI_3	YP_1757_P0_BHI_28_ETOH_N_LTQOrbitrap331_L1_3	Wild	1	1757	CO92	Oct 2014	28	BHI	Carbamidomethyl (C)	Acetyl (Protein N-term) and Oxidation (M)	1.5.1.2	3	Ethanol	N	N	Agilent Infinity 1260	LTQ-Orbitrap XL	1	3
Yp1757_LB_1	YP_1757_P0_LB_28_ETOH_N_LTQOrbitrap331_L1_1	Wild	1	1757	CO92	Oct 2014	28	LB	Carbamidomethyl (C)	Acetyl (Protein N-term) and Oxidation (M)	1.5.1.2	3	Ethanol	N	N	Agilent Infinity 1260	LTQ-Orbitrap XL	1	1
Yp1757_LB_2	YP_1757_P0_LB_28_ETOH_N_LTQOrbitrap331_L1_2	Wild	1	1757	CO92	Oct 2014	28	LB	Carbamidomethyl (C)	Acetyl (Protein N-term) and Oxidation (M)	1.5.1.2	3	Ethanol	N	N	Agilent Infinity 1260	LTQ-Orbitrap XL	1	2
Yp1757_LB_3	YP_1757_P0_LB_28_ETOH_N_LTQOrbitrap331_L1_3	Wild	1	1757	CO92	Oct 2014	28	LB	Carbamidomethyl (C)	Acetyl (Protein N-term) and Oxidation (M)	1.5.1.2	3	Ethanol	N	N	Agilent Infinity 1260	LTQ-Orbitrap XL	1	3
Yp1757_TSB_1	YP_1757_P0_TSB_28_ETOH_N_LTQOrbitrap331_L1_1	Wild	1	1757	CO92	Oct 2014	28	TSB	Carbamidomethyl (C)	Acetyl (Protein N-term) and Oxidation (M)	1.5.1.2	3	Ethanol	N	N	Agilent Infinity 1260	LTQ-Orbitrap XL	1	1
Yp1757_TSB_2	YP_1757_P0_TSB_28_ETOH_N_LTQOrbitrap331_L1_2	Wild	1	1757	CO92	Oct 2014	28	TSB	Carbamidomethyl (C)	Acetyl (Protein N-term) and Oxidation (M)	1.5.1.2	3	Ethanol	N	N	Agilent Infinity 1260	LTQ-Orbitrap XL	1	2
Yp1757_TSB_3	YP_1757_P0_TSB_28_ETOH_N_LTQOrbitrap331_L1_3	Wild	1	1757	CO92	Oct 2014	28	TSB	Carbamidomethyl (C)	Acetyl (Protein N-term) and Oxidation (M)	1.5.1.2	3	Ethanol	N	N	Agilent Infinity 1260	LTQ-Orbitrap XL	1	3
Yp1760_BHI_1	YP_1760_P0_BHI_28_ETOH_N_LTQOrbitrap331_L1_1	Wild	1	1760	CO92	Sep 2014	28	BHI	Carbamidomethyl (C)	Acetyl (Protein N-term) and Oxidation (M)	1.5.1.2	3	Ethanol	N	N	Agilent Infinity 1260	LTQ-Orbitrap XL	1	1
Yp1760_BHI_2	YP_1760_P0_BHI_28_ETOH_N_LTQOrbitrap331_L1_2	Wild	1	1760	CO92	Oct 2014	28	BHI	Carbamidomethyl (C)	Acetyl (Protein N-term) and Oxidation (M)	1.5.1.2	3	Ethanol	N	N	Agilent Infinity 1260	LTQ-Orbitrap XL	1	2
Yp1760_BHI_3	YP_1760_P0_BHI_28_ETOH_N_LTQOrbitrap331_L1_3	Wild	1	1760	CO92	Oct 2014	28	BHI	Carbamidomethyl (C)	Acetyl (Protein N-term) and Oxidation (M)	1.5.1.2	3	Ethanol	N	N	Agilent Infinity 1260	LTQ-Orbitrap XL	1	3
Yp1760_LB_1	YP_1760_P0_LB_28_ETOH_N_LTQOrbitrap331_L1_1	Wild	1	1760	CO92	Sep 2014	28	LB	Carbamidomethyl (C)	Acetyl (Protein N-term) and Oxidation (M)	1.5.1.2	3	Ethanol	N	N	Agilent Infinity 1260	LTQ-Orbitrap XL	1	1
Yp1760_LB_2	YP_1760_P0_LB_28_ETOH_N_LTQOrbitrap331_L1_2	Wild	1	1760	CO92	Oct 2014	28	LB	Carbamidomethyl (C)	Acetyl (Protein N-term) and Oxidation (M)	1.5.1.2	3	Ethanol	N	N	Agilent Infinity 1260	LTQ-Orbitrap XL	1	2
Yp1760_LB_3	YP_1760_P0_LB_28_ETOH_N_LTQOrbitrap331_L1_3	Wild	1	1760	CO92	Oct 2014	28	LB	Carbamidomethyl (C)	Acetyl (Protein N-term) and Oxidation (M)	1.5.1.2	3	Ethanol	N	N	Agilent Infinity 1260	LTQ-Orbitrap XL	1	3
Yp1760_TSB_1	YP_1760_P0_TSB_28_ETOH_N_LTQOrbitrap331_L1_1	Wild	1	1760	CO92	Oct 2014	28	TSB	Carbamidomethyl (C)	Acetyl (Protein N-term) and Oxidation (M)	1.5.1.2	3	Ethanol	N	N	Agilent Infinity 1260	LTQ-Orbitrap XL	1	1
Yp1760_TSB_2	YP_1760_P0_TSB_28_ETOH_N_LTQOrbitrap331_L1_2	Wild	1	1760	CO92	Oct 2014	28	TSB	Carbamidomethyl (C)	Acetyl (Protein N-term) and Oxidation (M)	1.5.1.2	3	Ethanol	N	N	Agilent Infinity 1260	LTQ-Orbitrap XL	1	2
Yp1760_TSB_3	YP_1760_P0_TSB_28_ETOH_N_LTQOrbitrap331_L1_3	Wild	1	1760	CO92	Oct 2014	28	TSB	Carbamidomethyl (C)	Acetyl (Protein N-term) and Oxidation (M)	1.5.1.2	3	Ethanol	N	N	Agilent Infinity 1260	LTQ-Orbitrap XL	1	3
Yp1761_BHI_1	YP_1761_P0_BHI_28_ETOH_N_LTQOrbitrap331_L1_1	Wild	1	1761	CO92	Sep 2014	28	BHI	Carbamidomethyl (C)	Acetyl (Protein N-term) and Oxidation (M)	1.5.1.2	3	Ethanol	N	N	Agilent Infinity 1260	LTQ-Orbitrap XL	1	1
Yp1761_BHI_2	YP_1761_P0_BHI_28_ETOH_N_LTQOrbitrap331_L1_2	Wild	1	1761	CO92	Oct 2014	28	BHI	Carbamidomethyl (C)	Acetyl (Protein N-term) and Oxidation (M)	1.5.1.2	3	Ethanol	N	N	Agilent Infinity 1260	LTQ-Orbitrap XL	1	2
Yp1761_BHI_3	YP_1761_P0_BHI_28_ETOH_N_LTQOrbitrap331_L1_3	Wild	1	1761	CO92	Oct 2014	28	BHI	Carbamidomethyl (C)	Acetyl (Protein N-term) and Oxidation (M)	1.5.1.2	3	Ethanol	N	N	Agilent Infinity 1260	LTQ-Orbitrap XL	1	3
Yp1761_LB_1	YP_1761_P0_LB_28_ETOH_N_LTQOrbitrap331_L1_1	Wild	1	1761	CO92	Oct 2014	28	LB	Carbamidomethyl (C)	Acetyl (Protein N-term) and Oxidation (M)	1.5.1.2	3	Ethanol	N	N	Agilent Infinity 1260	LTQ-Orbitrap XL	1	1
Yp1761_LB_2	YP_1761_P0_LB_28_ETOH_N_LTQOrbitrap331_L1_2	Wild	1	1761	CO92	Oct 2014	28	LB	Carbamidomethyl (C)	Acetyl (Protein N-term) and Oxidation (M)	1.5.1.2	3	Ethanol	N	N	Agilent Infinity 1260	LTQ-Orbitrap XL	1	2
Yp1761_LB_3	YP_1761_P0_LB_28_ETOH_N_LTQOrbitrap331_L1_3	Wild	1	1761	CO92	Oct 2014	28	LB	Carbamidomethyl (C)	Acetyl (Protein N-term) and Oxidation (M)	1.5.1.2	3	Ethanol	N	N	Agilent Infinity 1260	LTQ-Orbitrap XL	1	3
Yp1761_TSB_1	YP_1761_P0_TSB_28_ETOH_N_LTQOrbitrap331_L1_1	Wild	1	1761	CO92	Oct 2014	28	TSB	Carbamidomethyl (C)	Acetyl (Protein N-term) and Oxidation (M)	1.5.1.2	3	Ethanol	N	N	Agilent Infinity 1260	LTQ-Orbitrap XL	1	1
Yp1761_TSB_2	YP_1761_P0_TSB_28_ETOH_N_LTQOrbitrap331_L1_2	Wild	1	1761	CO92	Oct 2014	28	TSB	Carbamidomethyl (C)	Acetyl (Protein N-term) and Oxidation (M)	1.5.1.2	3	Ethanol	N	N	Agilent Infinity 1260	LTQ-Orbitrap XL	1	2
Yp1761_TSB_3	YP_1761_P0_TSB_28_ETOH_N_LTQOrbitrap331_L1_3	Wild	1	1761	CO92	Oct 2014	28	TSB	Carbamidomethyl (C)	Acetyl (Protein N-term) and Oxidation (M)	1.5.1.2	3	Ethanol	N	N	Agilent Infinity 1260	LTQ-Orbitrap XL	1	3
Yp1762_LB_1	YP_1762_P0_LB_28_ETOH_N_LTQOrbitrap331_L1_1	Wild	1	1762	CO92	Sep 2014	28	LB	Carbamidomethyl (C)	Acetyl (Protein N-term) and Oxidation (M)	1.5.1.2	3	Ethanol	N	N	Agilent Infinity 1260	LTQ-Orbitrap XL	1	1
Yp1762_LB_2	YP_1762_P0_LB_28_ETOH_N_LTQOrbitrap331_L1_2	Wild	1	1762	CO92	Oct 2014	28	LB	Carbamidomethyl (C)	Acetyl (Protein N-term) and Oxidation (M)	1.5.1.2	3	Ethanol	N	N	Agilent Infinity 1260	LTQ-Orbitrap XL	1	2
Yp1762_LB_3	YP_1762_P0_LB_28_ETOH_N_LTQOrbitrap331_L1_3	Wild	1	1762	CO92	Oct 2014	28	LB	Carbamidomethyl (C)	Acetyl (Protein N-term) and Oxidation (M)	1.5.1.2	3	Ethanol	N	N	Agilent Infinity 1260	LTQ-Orbitrap XL	1	3
Yp1762_TSB_1	YP_1762_P0_TSB_28_ETOH_N_LTQOrbitrap331_L1_1	Wild	1	1762	CO92	Oct 2014	28	TSB	Carbamidomethyl (C)	Acetyl (Protein N-term) and Oxidation (M)	1.5.1.2	3	Ethanol	N	N	Agilent Infinity 1260	LTQ-Orbitrap XL	1	1
Yp1762_TSB_2	YP_1762_P0_TSB_28_ETOH_N_LTQOrbitrap331_L1_2	Wild	1	1762	CO92	Oct 2014	28	TSB	Carbamidomethyl (C)	Acetyl (Protein N-term) and Oxidation (M)	1.5.1.2	3	Ethanol	N	N	Agilent Infinity 1260	LTQ-Orbitrap XL	1	2
Yp1762_TSB_3	YP_1762_P0_TSB_28_ETOH_N_LTQOrbitrap331_L1_3	Wild	1	1762	CO92	Oct 2014	28	TSB	Carbamidomethyl (C)	Acetyl (Protein N-term) and Oxidation (M)	1.5.1.2	3	Ethanol	N	N	Agilent Infinity 1260	LTQ-Orbitrap XL	1	3
YP_1945_L1P0_2013-04	YP_1945_P0_BHI_28_ETOH_N_LTQOrbitrap331_L1_1	Wild	1	1945	CO92	Apr 2013	28	BHI	Carbamidomethyl (C)	Acetyl (Protein N-term) and Oxidation (M)	1.5.1.2	3	Ethanol	N	N	Agilent Infinity 1260	LTQ-Orbitrap XL	1	1
YP_1945_L1P0_130407091955	YP_1945_P0_BHI_28_ETOH_N_LTQOrbitrap331_L1_2	Wild	1	1945	CO92	Apr 2013	28	BHI	Carbamidomethyl (C)	Acetyl (Protein N-term) and Oxidation (M)	1.5.1.2	3	Ethanol	N	N	Agilent Infinity 1260	LTQ-Orbitrap XL	1	2
YP_1945_L1P0_2013_04_20	YP_1945_P0_BHI_28_ETOH_N_LTQOrbitrap331_L1_3	Wild	1	1945	CO92	Apr 2013	28	BHI	Carbamidomethyl (C)	Acetyl (Protein N-term) and Oxidation (M)	1.5.1.2	3	Ethanol	N	N	Agilent Infinity 1260	LTQ-Orbitrap XL	1	3
YP_1945_L1P0_1	YP_1945_P0_BHI_28_ETOH_N_LTQOrbitrap331_L1_4	Wild	1	1945	CO92	May 2013	28	BHI	Carbamidomethyl (C)	Acetyl (Protein N-term) and Oxidation (M)	1.5.1.2	3	Ethanol	N	N	Agilent Infinity 1260	LTQ-Orbitrap XL	1	4
YP_1945_L1P0_2	YP_1945_P0_BHI_28_ETOH_N_LTQOrbitrap331_L1_5	Wild	1	1945	CO92	May 2013	28	BHI	Carbamidomethyl (C)	Acetyl (Protein N-term) and Oxidation (M)	1.5.1.2	3	Ethanol	N	N	Agilent Infinity 1260	LTQ-Orbitrap XL	1	5
YP_1945_L1P0_3	YP_1945_P0_BHI_28_ETOH_N_LTQOrbitrap331_L1_6	Wild	1	1945	CO92	Jun 2013	28	BHI	Carbamidomethyl (C)	Acetyl (Protein N-term) and Oxidation (M)	1.5.1.2	3	Ethanol	N	N	Agilent Infinity 1260	LTQ-Orbitrap XL	1	6
Yp1945_LB_1	YP_1945_P0_LB_28_ETOH_N_LTQOrbitrap331_L1_1	Wild	1	1945	CO92	Oct 2014	28	LB	Carbamidomethyl (C)	Acetyl (Protein N-term) and Oxidation (M)	1.5.1.2	3	Ethanol	N	N	Agilent Infinity 1260	LTQ-Orbitrap XL	1	1
Yp1945_LB_2	YP_1945_P0_LB_28_ETOH_N_LTQOrbitrap331_L1_2	Wild	1	1945	CO92	Oct 2014	28	LB	Carbamidomethyl (C)	Acetyl (Protein N-term) and Oxidation (M)	1.5.1.2	3	Ethanol	N	N	Agilent Infinity 1260	LTQ-Orbitrap XL	1	2
Yp1945_LB_3	YP_1945_P0_LB_28_ETOH_N_LTQOrbitrap331_L1_3	Wild	1	1945	CO92	Oct 2014	28	LB	Carbamidomethyl (C)	Acetyl (Protein N-term) and Oxidation (M)	1.5.1.2	3	Ethanol	N	N	Agilent Infinity 1260	LTQ-Orbitrap XL	1	3
Yp1945_TSB_1	YP_1945_P0_TSB_28_ETOH_N_LTQOrbitrap331_L1_1	Wild	1	1945	CO92	Oct 2014	28	TSB	Carbamidomethyl (C)	Acetyl (Protein N-term) and Oxidation (M)	1.5.1.2	3	Ethanol	N	N	Agilent Infinity 1260	LTQ-Orbitrap XL	1	1
Yp1945_TSB_2	YP_1945_P0_TSB_28_ETOH_N_LTQOrbitrap331_L1_2	Wild	1	1945	CO92	Oct 2014	28	TSB	Carbamidomethyl (C)	Acetyl (Protein N-term) and Oxidation (M)	1.5.1.2	3	Ethanol	N	N	Agilent Infinity 1260	LTQ-Orbitrap XL	1	2
Yp1945_TSB_3	YP_1945_P0_TSB_28_ETOH_N_LTQOrbitrap331_L1_3	Wild	1	1945	CO92	Oct 2014	28	TSB	Carbamidomethyl (C)	Acetyl (Protein N-term) and Oxidation (M)	1.5.1.2	3	Ethanol	N	N	Agilent Infinity 1260	LTQ-Orbitrap XL	1	3
YP_1945_L1P0B_2013-04	YP_1945_P00_BHI_28_ETOH_N_LTQOrbitrap331_L2_1	Wild	1	1945	CO92	Apr 2013	28	BHI	Carbamidomethyl (C)	Acetyl (Protein N-term) and Oxidation (M)	1.5.1.2	3	Ethanol	N	N	Agilent Infinity 1260	LTQ-Orbitrap XL	1	1
YP_1945_L1P0B_130407204021	YP_1945_P00_BHI_28_ETOH_N_LTQOrbitrap331_L2_2	Wild	1	1945	CO92	Apr 2013	28	BHI	Carbamidomethyl (C)	Acetyl (Protein N-term) and Oxidation (M)	1.5.1.2	3	Ethanol	N	N	Agilent Infinity 1260	LTQ-Orbitrap XL	1	2
YP_1945_L1P0B_2013_04_20	YP_1945_P00_BHI_28_ETOH_N_LTQOrbitrap331_L2_3	Wild	1	1945	CO92	Apr 2013	28	BHI	Carbamidomethyl (C)	Acetyl (Protein N-term) and Oxidation (M)	1.5.1.2	3	Ethanol	N	N	Agilent Infinity 1260	LTQ-Orbitrap XL	1	3
YP_1945_L1P0B_1	YP_1945_P00_BHI_28_ETOH_N_LTQOrbitrap331_L2_4	Wild	1	1945	CO92	May 2013	28	BHI	Carbamidomethyl (C)	Acetyl (Protein N-term) and Oxidation (M)	1.5.1.2	3	Ethanol	N	N	Agilent Infinity 1260	LTQ-Orbitrap XL	1	4
YP_1945_L1P0B_2	YP_1945_P00_BHI_28_ETOH_N_LTQOrbitrap331_L2_5	Wild	1	1945	CO92	May 2013	28	BHI	Carbamidomethyl (C)	Acetyl (Protein N-term) and Oxidation (M)	1.5.1.2	3	Ethanol	N	N	Agilent Infinity 1260	LTQ-Orbitrap XL	1	5
YP_1945_L1P0B_3	YP_1945_P00_BHI_28_ETOH_N_LTQOrbitrap331_L2_6	Wild	1	1945	CO92	Jun 2013	28	BHI	Carbamidomethyl (C)	Acetyl (Protein N-term) and Oxidation (M)	1.5.1.2	3	Ethanol	N	N	Agilent Infinity 1260	LTQ-Orbitrap XL	1	6
YP_1945_L1P60	YP_1945_P60_BHI_28_ETOH_N_LTQOrbitrap331_L1_1	Adapted	1	1945	CO92	Apr 2013	28	BHI	Carbamidomethyl (C)	Acetyl (Protein N-term) and Oxidation (M)	1.5.1.2	3	Ethanol	N	N	Agilent Infinity 1260	LTQ-Orbitrap XL	1	1
YP_1945_L1P60_130408114714	YP_1945_P60_BHI_28_ETOH_N_LTQOrbitrap331_L1_2	Adapted	1	1945	CO92	Apr 2013	28	BHI	Carbamidomethyl (C)	Acetyl (Protein N-term) and Oxidation (M)	1.5.1.2	3	Ethanol	N	N	Agilent Infinity 1260	LTQ-Orbitrap XL	1	2
YP_1945_L1P60_2013_04_20	YP_1945_P60_BHI_28_ETOH_N_LTQOrbitrap331_L1_3	Adapted	1	1945	CO92	Apr 2013	28	BHI	Carbamidomethyl (C)	Acetyl (Protein N-term) and Oxidation (M)	1.5.1.2	3	Ethanol	N	N	Agilent Infinity 1260	LTQ-Orbitrap XL	1	3
YP_1945_L10P60_1	YP_1945_P60_BHI_28_ETOH_N_LTQOrbitrap331_L10_4	Adapted	1	1945	CO92	May 2013	28	BHI	Carbamidomethyl (C)	Acetyl (Protein N-term) and Oxidation (M)	1.5.1.2	3	Ethanol	N	N	Agilent Infinity 1260	LTQ-Orbitrap XL	10	4
YP_1945_L10P60_2	YP_1945_P60_BHI_28_ETOH_N_LTQOrbitrap331_L10_5	Adapted	1	1945	CO92	May 2013	28	BHI	Carbamidomethyl (C)	Acetyl (Protein N-term) and Oxidation (M)	1.5.1.2	3	Ethanol	N	N	Agilent Infinity 1260	LTQ-Orbitrap XL	10	5
YP_1945_L10P60_3	YP_1945_P60_BHI_28_ETOH_N_LTQOrbitrap331_L10_6	Adapted	1	1945	CO92	Jun 2013	28	BHI	Carbamidomethyl (C)	Acetyl (Protein N-term) and Oxidation (M)	1.5.1.2	3	Ethanol	N	N	Agilent Infinity 1260	LTQ-Orbitrap XL	10	6
YP_1945_L12P60_1	YP_1945_P60_BHI_28_ETOH_N_LTQOrbitrap331_L12_4	Adapted	1	1945	CO92	May 2013	28	BHI	Carbamidomethyl (C)	Acetyl (Protein N-term) and Oxidation (M)	1.5.1.2	3	Ethanol	N	N	Agilent Infinity 1260	LTQ-Orbitrap XL	12	4
YP_1945_L12P60_2	YP_1945_P60_BHI_28_ETOH_N_LTQOrbitrap331_L12_5	Adapted	1	1945	CO92	May 2013	28	BHI	Carbamidomethyl (C)	Acetyl (Protein N-term) and Oxidation (M)	1.5.1.2	3	Ethanol	N	N	Agilent Infinity 1260	LTQ-Orbitrap XL	12	5
YP_1945_L12P60_3	YP_1945_P60_BHI_28_ETOH_N_LTQOrbitrap331_L12_6	Adapted	1	1945	CO92	May 2013	28	BHI	Carbamidomethyl (C)	Acetyl (Protein N-term) and Oxidation (M)	1.5.1.2	3	Ethanol	N	N	Agilent Infinity 1260	LTQ-Orbitrap XL	12	6
YP_1945_L3P60	YP_1945_P60_BHI_28_ETOH_N_LTQOrbitrap331_L3_1	Adapted	1	1945	CO92	Apr 2013	28	BHI	Carbamidomethyl (C)	Acetyl (Protein N-term) and Oxidation (M)	1.5.1.2	3	Ethanol	N	N	Agilent Infinity 1260	LTQ-Orbitrap XL	3	1
YP_1945_L3P60_130408002705	YP_1945_P60_BHI_28_ETOH_N_LTQOrbitrap331_L3_2	Adapted	1	1945	CO92	Apr 2013	28	BHI	Carbamidomethyl (C)	Acetyl (Protein N-term) and Oxidation (M)	1.5.1.2	3	Ethanol	N	N	Agilent Infinity 1260	LTQ-Orbitrap XL	3	2
YP_1945_L3P60_2013_04_21	YP_1945_P60_BHI_28_ETOH_N_LTQOrbitrap331_L3_3	Adapted	1	1945	CO92	Apr 2013	28	BHI	Carbamidomethyl (C)	Acetyl (Protein N-term) and Oxidation (M)	1.5.1.2	3	Ethanol	N	N	Agilent Infinity 1260	LTQ-Orbitrap XL	3	3
YP_1945_L5P60	YP_1945_P60_BHI_28_ETOH_N_LTQOrbitrap331_L5_1	Adapted	1	1945	CO92	Apr 2013	28	BHI	Carbamidomethyl (C)	Acetyl (Protein N-term) and Oxidation (M)	1.5.1.2	3	Ethanol	N	N	Agilent Infinity 1260	LTQ-Orbitrap XL	5	1
YP_1945_L5P60_130407165333	YP_1945_P60_BHI_28_ETOH_N_LTQOrbitrap331_L5_2	Adapted	1	1945	CO92	Apr 2013	28	BHI	Carbamidomethyl (C)	Acetyl (Protein N-term) and Oxidation (M)	1.5.1.2	3	Ethanol	N	N	Agilent Infinity 1260	LTQ-Orbitrap XL	5	2
YP_1945_L5P60_2013_04_20	YP_1945_P60_BHI_28_ETOH_N_LTQOrbitrap331_L5_3	Adapted	1	1945	CO92	Apr 2013	28	BHI	Carbamidomethyl (C)	Acetyl (Protein N-term) and Oxidation (M)	1.5.1.2	3	Ethanol	N	N	Agilent Infinity 1260	LTQ-Orbitrap XL	5	3
YP_1945_L7P60_1	YP_1945_P60_BHI_28_ETOH_N_LTQOrbitrap331_L7_4	Adapted	1	1945	CO92	May 2013	28	BHI	Carbamidomethyl (C)	Acetyl (Protein N-term) and Oxidation (M)	1.5.1.2	3	Ethanol	N	N	Agilent Infinity 1260	LTQ-Orbitrap XL	7	4
YP_1945_L7P60_2	YP_1945_P60_BHI_28_ETOH_N_LTQOrbitrap331_L7_5	Adapted	1	1945	CO92	May 2013	28	BHI	Carbamidomethyl (C)	Acetyl (Protein N-term) and Oxidation (M)	1.5.1.2	3	Ethanol	N	N	Agilent Infinity 1260	LTQ-Orbitrap XL	7	5
YP_1945_L7P60_3	YP_1945_P60_BHI_28_ETOH_N_LTQOrbitrap331_L7_6	Adapted	1	1945	CO92	Jun 2013	28	BHI	Carbamidomethyl (C)	Acetyl (Protein N-term) and Oxidation (M)	1.5.1.2	3	Ethanol	N	N	Agilent Infinity 1260	LTQ-Orbitrap XL	7	6
YP_1945_L8P60_1	YP_1945_P60_BHI_28_ETOH_N_LTQOrbitrap331_L8_4	Adapted	1	1945	CO92	May 2013	28	BHI	Carbamidomethyl (C)	Acetyl (Protein N-term) and Oxidation (M)	1.5.1.2	3	Ethanol	N	N	Agilent Infinity 1260	LTQ-Orbitrap XL	8	4
YP_1945_L8P60_2	YP_1945_P60_BHI_28_ETOH_N_LTQOrbitrap331_L8_5	Adapted	1	1945	CO92	May 2013	28	BHI	Carbamidomethyl (C)	Acetyl (Protein N-term) and Oxidation (M)	1.5.1.2	3	Ethanol	N	N	Agilent Infinity 1260	LTQ-Orbitrap XL	8	5
YP_1945_L8P60_3	YP_1945_P60_BHI_28_ETOH_N_LTQOrbitrap331_L8_6	Adapted	1	1945	CO92	May 2013	28	BHI	Carbamidomethyl (C)	Acetyl (Protein N-term) and Oxidation (M)	1.5.1.2	3	Ethanol	N	N	Agilent Infinity 1260	LTQ-Orbitrap XL	8	6
YP_1945_L9P60_1	YP_1945_P60_BHI_28_ETOH_N_LTQOrbitrap331_L9_4	Adapted	1	1945	CO92	May 2013	28	BHI	Carbamidomethyl (C)	Acetyl (Protein N-term) and Oxidation (M)	1.5.1.2	3	Ethanol	N	N	Agilent Infinity 1260	LTQ-Orbitrap XL	9	4
YP_1945_L9P60_2	YP_1945_P60_BHI_28_ETOH_N_LTQOrbitrap331_L9_5	Adapted	1	1945	CO92	May 2013	28	BHI	Carbamidomethyl (C)	Acetyl (Protein N-term) and Oxidation (M)	1.5.1.2	3	Ethanol	N	N	Agilent Infinity 1260	LTQ-Orbitrap XL	9	5
YP_1945_L9P60_3	YP_1945_P60_BHI_28_ETOH_N_LTQOrbitrap331_L9_6	Adapted	1	1945	CO92	Jun 2013	28	BHI	Carbamidomethyl (C)	Acetyl (Protein N-term) and Oxidation (M)	1.5.1.2	3	Ethanol	N	N	Agilent Infinity 1260	LTQ-Orbitrap XL	9	6
Yp1966_BHI_1	YP_1966_P0_BHI_28_ETOH_N_LTQOrbitrap331_L1_1	Wild	1	1966	CO92	Sep 2014	28	BHI	Carbamidomethyl (C)	Acetyl (Protein N-term) and Oxidation (M)	1.5.1.2	3	Ethanol	N	N	Agilent Infinity 1260	LTQ-Orbitrap XL	1	1
Yp1966_BHI_2	YP_1966_P0_BHI_28_ETOH_N_LTQOrbitrap331_L1_2	Wild	1	1966	CO92	Oct 2014	28	BHI	Carbamidomethyl (C)	Acetyl (Protein N-term) and Oxidation (M)	1.5.1.2	3	Ethanol	N	N	Agilent Infinity 1260	LTQ-Orbitrap XL	1	2
Yp1966_BHI_3	YP_1966_P0_BHI_28_ETOH_N_LTQOrbitrap331_L1_3	Wild	1	1966	CO92	Oct 2014	28	BHI	Carbamidomethyl (C)	Acetyl (Protein N-term) and Oxidation (M)	1.5.1.2	3	Ethanol	N	N	Agilent Infinity 1260	LTQ-Orbitrap XL	1	3
Yp1966_LB_1	YP_1966_P0_LB_28_ETOH_N_LTQOrbitrap331_L1_1	Wild	1	1966	CO92	Oct 2014	28	LB	Carbamidomethyl (C)	Acetyl (Protein N-term) and Oxidation (M)	1.5.1.2	3	Ethanol	N	N	Agilent Infinity 1260	LTQ-Orbitrap XL	1	1
Yp1966_LB_2	YP_1966_P0_LB_28_ETOH_N_LTQOrbitrap331_L1_2	Wild	1	1966	CO92	Oct 2014	28	LB	Carbamidomethyl (C)	Acetyl (Protein N-term) and Oxidation (M)	1.5.1.2	3	Ethanol	N	N	Agilent Infinity 1260	LTQ-Orbitrap XL	1	2
Yp1966_LB_3	YP_1966_P0_LB_28_ETOH_N_LTQOrbitrap331_L1_3	Wild	1	1966	CO92	Oct 2014	28	LB	Carbamidomethyl (C)	Acetyl (Protein N-term) and Oxidation (M)	1.5.1.2	3	Ethanol	N	N	Agilent Infinity 1260	LTQ-Orbitrap XL	1	3
Yp1966_TSB_1	YP_1966_P0_TSB_28_ETOH_N_LTQOrbitrap331_L1_1	Wild	1	1966	CO92	Oct 2014	28	TSB	Carbamidomethyl (C)	Acetyl (Protein N-term) and Oxidation (M)	1.5.1.2	3	Ethanol	N	N	Agilent Infinity 1260	LTQ-Orbitrap XL	1	1
Yp1966_TSB_2	YP_1966_P0_TSB_28_ETOH_N_LTQOrbitrap331_L1_2	Wild	1	1966	CO92	Oct 2014	28	TSB	Carbamidomethyl (C)	Acetyl (Protein N-term) and Oxidation (M)	1.5.1.2	3	Ethanol	N	N	Agilent Infinity 1260	LTQ-Orbitrap XL	1	2
Yp1966_TSB_3	YP_1966_P0_TSB_28_ETOH_N_LTQOrbitrap331_L1_3	Wild	1	1966	CO92	Oct 2014	28	TSB	Carbamidomethyl (C)	Acetyl (Protein N-term) and Oxidation (M)	1.5.1.2	3	Ethanol	N	N	Agilent Infinity 1260	LTQ-Orbitrap XL	1	3
YP_2126_L1P0_2013-04	YP_2126_P0_BHI_28_ETOH_N_LTQOrbitrap331_L1_1	Wild	1	2126	CO92	Apr 2013	28	BHI	Carbamidomethyl (C)	Acetyl (Protein N-term) and Oxidation (M)	1.5.1.2	3	Ethanol	N	N	Agilent Infinity 1260	LTQ-Orbitrap XL	1	1
YP_2126_L1P0_130407014617	YP_2126_P0_BHI_28_ETOH_N_LTQOrbitrap331_L1_2	Wild	1	2126	CO92	Apr 2013	28	BHI	Carbamidomethyl (C)	Acetyl (Protein N-term) and Oxidation (M)	1.5.1.2	3	Ethanol	N	N	Agilent Infinity 1260	LTQ-Orbitrap XL	1	2
YP_2126_L1P0_2013_04_19	YP_2126_P0_BHI_28_ETOH_N_LTQOrbitrap331_L1_3	Wild	1	2126	CO92	Apr 2013	28	BHI	Carbamidomethyl (C)	Acetyl (Protein N-term) and Oxidation (M)	1.5.1.2	3	Ethanol	N	N	Agilent Infinity 1260	LTQ-Orbitrap XL	1	3
YP_2126_L1P0_1	YP_2126_P0_BHI_28_ETOH_N_LTQOrbitrap331_L1_4	Wild	1	2126	CO92	May 2013	28	BHI	Carbamidomethyl (C)	Acetyl (Protein N-term) and Oxidation (M)	1.5.1.2	3	Ethanol	N	N	Agilent Infinity 1260	LTQ-Orbitrap XL	1	4
YP_2126_L1P0_2	YP_2126_P0_BHI_28_ETOH_N_LTQOrbitrap331_L1_5	Wild	1	2126	CO92	May 2013	28	BHI	Carbamidomethyl (C)	Acetyl (Protein N-term) and Oxidation (M)	1.5.1.2	3	Ethanol	N	N	Agilent Infinity 1260	LTQ-Orbitrap XL	1	5
YP_2126_L1P0_3	YP_2126_P0_BHI_28_ETOH_N_LTQOrbitrap331_L1_6	Wild	1	2126	CO92	May 2013	28	BHI	Carbamidomethyl (C)	Acetyl (Protein N-term) and Oxidation (M)	1.5.1.2	3	Ethanol	N	N	Agilent Infinity 1260	LTQ-Orbitrap XL	1	6
Yp2126_LB_1	YP_2126_P0_LB_28_ETOH_N_LTQOrbitrap331_L1_1	Wild	1	2126	CO92	Oct 2014	28	LB	Carbamidomethyl (C)	Acetyl (Protein N-term) and Oxidation (M)	1.5.1.2	3	Ethanol	N	N	Agilent Infinity 1260	LTQ-Orbitrap XL	1	1
Yp2126_LB_2	YP_2126_P0_LB_28_ETOH_N_LTQOrbitrap331_L1_2	Wild	1	2126	CO92	Oct 2014	28	LB	Carbamidomethyl (C)	Acetyl (Protein N-term) and Oxidation (M)	1.5.1.2	3	Ethanol	N	N	Agilent Infinity 1260	LTQ-Orbitrap XL	1	2
Yp2126_LB_3	YP_2126_P0_LB_28_ETOH_N_LTQOrbitrap331_L1_3	Wild	1	2126	CO92	Oct 2014	28	LB	Carbamidomethyl (C)	Acetyl (Protein N-term) and Oxidation (M)	1.5.1.2	3	Ethanol	N	N	Agilent Infinity 1260	LTQ-Orbitrap XL	1	3
Yp2126_TSB_1	YP_2126_P0_TSB_28_ETOH_N_LTQOrbitrap331_L1_1	Wild	1	2126	CO92	Oct 2014	28	TSB	Carbamidomethyl (C)	Acetyl (Protein N-term) and Oxidation (M)	1.5.1.2	3	Ethanol	N	N	Agilent Infinity 1260	LTQ-Orbitrap XL	1	1
Yp2126_TSB_2	YP_2126_P0_TSB_28_ETOH_N_LTQOrbitrap331_L1_2	Wild	1	2126	CO92	Oct 2014	28	TSB	Carbamidomethyl (C)	Acetyl (Protein N-term) and Oxidation (M)	1.5.1.2	3	Ethanol	N	N	Agilent Infinity 1260	LTQ-Orbitrap XL	1	2
Yp2126_TSB_3	YP_2126_P0_TSB_28_ETOH_N_LTQOrbitrap331_L1_3	Wild	1	2126	CO92	Oct 2014	28	TSB	Carbamidomethyl (C)	Acetyl (Protein N-term) and Oxidation (M)	1.5.1.2	3	Ethanol	N	N	Agilent Infinity 1260	LTQ-Orbitrap XL	1	3
YP_2126_L1P0A	YP_2126_P00_BHI_28_ETOH_N_LTQOrbitrap331_L1_1	Wild	1	2126	CO92	Apr 2013	28	BHI	Carbamidomethyl (C)	Acetyl (Protein N-term) and Oxidation (M)	1.5.1.2	3	Ethanol	N	N	Agilent Infinity 1260	LTQ-Orbitrap XL	1	1
YP_2126_L1P0A_130406181237	YP_2126_P00_BHI_28_ETOH_N_LTQOrbitrap331_L1_2	Wild	1	2126	CO92	Apr 2013	28	BHI	Carbamidomethyl (C)	Acetyl (Protein N-term) and Oxidation (M)	1.5.1.2	3	Ethanol	N	N	Agilent Infinity 1260	LTQ-Orbitrap XL	1	2
YP_2126_L1P0A_2013_04_19	YP_2126_P00_BHI_28_ETOH_N_LTQOrbitrap331_L1_3	Wild	1	2126	CO92	Apr 2013	28	BHI	Carbamidomethyl (C)	Acetyl (Protein N-term) and Oxidation (M)	1.5.1.2	3	Ethanol	N	N	Agilent Infinity 1260	LTQ-Orbitrap XL	1	3
YP_2126_L1P0A_1	YP_2126_P00_BHI_28_ETOH_N_LTQOrbitrap331_L1_4	Wild	1	2126	CO92	May 2013	28	BHI	Carbamidomethyl (C)	Acetyl (Protein N-term) and Oxidation (M)	1.5.1.2	3	Ethanol	N	N	Agilent Infinity 1260	LTQ-Orbitrap XL	1	4
YP_2126_L1P0A_2	YP_2126_P00_BHI_28_ETOH_N_LTQOrbitrap331_L1_5	Wild	1	2126	CO92	May 2013	28	BHI	Carbamidomethyl (C)	Acetyl (Protein N-term) and Oxidation (M)	1.5.1.2	3	Ethanol	N	N	Agilent Infinity 1260	LTQ-Orbitrap XL	1	5
YP_2126_L1P0A_3	YP_2126_P00_BHI_28_ETOH_N_LTQOrbitrap331_L1_6	Wild	1	2126	CO92	May 2013	28	BHI	Carbamidomethyl (C)	Acetyl (Protein N-term) and Oxidation (M)	1.5.1.2	3	Ethanol	N	N	Agilent Infinity 1260	LTQ-Orbitrap XL	1	6
YP_2126_L11P60_1	YP_2126_P60_BHI_28_ETOH_N_LTQOrbitrap331_L11_1	Adapted	1	2126	CO92	May 2013	28	BHI	Carbamidomethyl (C)	Acetyl (Protein N-term) and Oxidation (M)	1.5.1.2	3	Ethanol	N	N	Agilent Infinity 1260	LTQ-Orbitrap XL	11	1
YP_2126_L11P60_2	YP_2126_P60_BHI_28_ETOH_N_LTQOrbitrap331_L11_2	Adapted	1	2126	CO92	May 2013	28	BHI	Carbamidomethyl (C)	Acetyl (Protein N-term) and Oxidation (M)	1.5.1.2	3	Ethanol	N	N	Agilent Infinity 1260	LTQ-Orbitrap XL	11	2
YP_2126_L11P60_3	YP_2126_P60_BHI_28_ETOH_N_LTQOrbitrap331_L11_3	Adapted	1	2126	CO92	Jun 2013	28	BHI	Carbamidomethyl (C)	Acetyl (Protein N-term) and Oxidation (M)	1.5.1.2	3	Ethanol	N	N	Agilent Infinity 1260	LTQ-Orbitrap XL	11	3
YP_2126_L12P60_1	YP_2126_P60_BHI_28_ETOH_N_LTQOrbitrap331_L12_1	Adapted	1	2126	CO92	May 2013	28	BHI	Carbamidomethyl (C)	Acetyl (Protein N-term) and Oxidation (M)	1.5.1.2	3	Ethanol	N	N	Agilent Infinity 1260	LTQ-Orbitrap XL	12	1
YP_2126_L12P60_2	YP_2126_P60_BHI_28_ETOH_N_LTQOrbitrap331_L12_2	Adapted	1	2126	CO92	May 2013	28	BHI	Carbamidomethyl (C)	Acetyl (Protein N-term) and Oxidation (M)	1.5.1.2	3	Ethanol	N	N	Agilent Infinity 1260	LTQ-Orbitrap XL	12	2
YP_2126_L12P60_3	YP_2126_P60_BHI_28_ETOH_N_LTQOrbitrap331_L12_3	Adapted	1	2126	CO92	May 2013	28	BHI	Carbamidomethyl (C)	Acetyl (Protein N-term) and Oxidation (M)	1.5.1.2	3	Ethanol	N	N	Agilent Infinity 1260	LTQ-Orbitrap XL	12	3
YP_2126_L2P60	YP_2126_P60_BHI_28_ETOH_N_LTQOrbitrap331_L2_1	Adapted	1	2126	CO92	Apr 2013	28	BHI	Carbamidomethyl (C)	Acetyl (Protein N-term) and Oxidation (M)	1.5.1.2	3	Ethanol	N	N	Agilent Infinity 1260	LTQ-Orbitrap XL	2	1
YP_2126_L2P60_130406030511	YP_2126_P60_BHI_28_ETOH_N_LTQOrbitrap331_L2_2	Adapted	1	2126	CO92	Apr 2013	28	BHI	Carbamidomethyl (C)	Acetyl (Protein N-term) and Oxidation (M)	1.5.1.2	3	Ethanol	N	N	Agilent Infinity 1260	LTQ-Orbitrap XL	2	2
YP_2126_L2P60_2013_04_19	YP_2126_P60_BHI_28_ETOH_N_LTQOrbitrap331_L2_3	Adapted	1	2126	CO92	Apr 2013	28	BHI	Carbamidomethyl (C)	Acetyl (Protein N-term) and Oxidation (M)	1.5.1.2	3	Ethanol	N	N	Agilent Infinity 1260	LTQ-Orbitrap XL	2	3
YP_2126_L4P60	YP_2126_P60_BHI_28_ETOH_N_LTQOrbitrap331_L4_1	Adapted	1	2126	CO92	Apr 2013	28	BHI	Carbamidomethyl (C)	Acetyl (Protein N-term) and Oxidation (M)	1.5.1.2	3	Ethanol	N	N	Agilent Infinity 1260	LTQ-Orbitrap XL	4	1
YP_2126_L4P60_130405193135	YP_2126_P60_BHI_28_ETOH_N_LTQOrbitrap331_L4_2	Adapted	1	2126	CO92	Apr 2013	28	BHI	Carbamidomethyl (C)	Acetyl (Protein N-term) and Oxidation (M)	1.5.1.2	3	Ethanol	N	N	Agilent Infinity 1260	LTQ-Orbitrap XL	4	2
YP_2126_L4P60_2013_04_19	YP_2126_P60_BHI_28_ETOH_N_LTQOrbitrap331_L4_3	Adapted	1	2126	CO92	Apr 2013	28	BHI	Carbamidomethyl (C)	Acetyl (Protein N-term) and Oxidation (M)	1.5.1.2	3	Ethanol	N	N	Agilent Infinity 1260	LTQ-Orbitrap XL	4	3
YP_2126_L5P60	YP_2126_P60_BHI_28_ETOH_N_LTQOrbitrap331_L5_1	Adapted	1	2126	CO92	Apr 2013	28	BHI	Carbamidomethyl (C)	Acetyl (Protein N-term) and Oxidation (M)	1.5.1.2	3	Ethanol	N	N	Agilent Infinity 1260	LTQ-Orbitrap XL	5	1
YP_2126_L5P60_130405231823	YP_2126_P60_BHI_28_ETOH_N_LTQOrbitrap331_L5_2	Adapted	1	2126	CO92	Apr 2013	28	BHI	Carbamidomethyl (C)	Acetyl (Protein N-term) and Oxidation (M)	1.5.1.2	3	Ethanol	N	N	Agilent Infinity 1260	LTQ-Orbitrap XL	5	2
YP_2126_L5P60_2013_04_19	YP_2126_P60_BHI_28_ETOH_N_LTQOrbitrap331_L5_3	Adapted	1	2126	CO92	Apr 2013	28	BHI	Carbamidomethyl (C)	Acetyl (Protein N-term) and Oxidation (M)	1.5.1.2	3	Ethanol	N	N	Agilent Infinity 1260	LTQ-Orbitrap XL	5	3
YP_2126_L7P60	YP_2126_P60_BHI_28_ETOH_N_LTQOrbitrap331_L7_1	Adapted	1	2126	CO92	Apr 2013	28	BHI	Carbamidomethyl (C)	Acetyl (Protein N-term) and Oxidation (M)	1.5.1.2	3	Ethanol	N	N	Agilent Infinity 1260	LTQ-Orbitrap XL	7	1
YP_2126_L7P60_130406215927	YP_2126_P60_BHI_28_ETOH_N_LTQOrbitrap331_L7_2	Adapted	1	2126	CO92	Apr 2013	28	BHI	Carbamidomethyl (C)	Acetyl (Protein N-term) and Oxidation (M)	1.5.1.2	3	Ethanol	N	N	Agilent Infinity 1260	LTQ-Orbitrap XL	7	2
YP_2126_L7P60_2013_04_18	YP_2126_P60_BHI_28_ETOH_N_LTQOrbitrap331_L7_3	Adapted	1	2126	CO92	Apr 2013	28	BHI	Carbamidomethyl (C)	Acetyl (Protein N-term) and Oxidation (M)	1.5.1.2	3	Ethanol	N	N	Agilent Infinity 1260	LTQ-Orbitrap XL	7	3
YP_2126_L8P60_1	YP_2126_P60_BHI_28_ETOH_N_LTQOrbitrap331_L8_1	Adapted	1	2126	CO92	May 2013	28	BHI	Carbamidomethyl (C)	Acetyl (Protein N-term) and Oxidation (M)	1.5.1.2	3	Ethanol	N	N	Agilent Infinity 1260	LTQ-Orbitrap XL	8	1
YP_2126_L8P60_2	YP_2126_P60_BHI_28_ETOH_N_LTQOrbitrap331_L8_2	Adapted	1	2126	CO92	May 2013	28	BHI	Carbamidomethyl (C)	Acetyl (Protein N-term) and Oxidation (M)	1.5.1.2	3	Ethanol	N	N	Agilent Infinity 1260	LTQ-Orbitrap XL	8	2
YP_2126_L8P60_3	YP_2126_P60_BHI_28_ETOH_N_LTQOrbitrap331_L8_3	Adapted	1	2126	CO92	Jun 2013	28	BHI	Carbamidomethyl (C)	Acetyl (Protein N-term) and Oxidation (M)	1.5.1.2	3	Ethanol	N	N	Agilent Infinity 1260	LTQ-Orbitrap XL	8	3
YP_2126_L9P60_1	YP_2126_P60_BHI_28_ETOH_N_LTQOrbitrap331_L9_1	Adapted	1	2126	CO92	May 2013	28	BHI	Carbamidomethyl (C)	Acetyl (Protein N-term) and Oxidation (M)	1.5.1.2	3	Ethanol	N	N	Agilent Infinity 1260	LTQ-Orbitrap XL	9	1
YP_2126_L9P60_2	YP_2126_P60_BHI_28_ETOH_N_LTQOrbitrap331_L9_2	Adapted	1	2126	CO92	May 2013	28	BHI	Carbamidomethyl (C)	Acetyl (Protein N-term) and Oxidation (M)	1.5.1.2	3	Ethanol	N	N	Agilent Infinity 1260	LTQ-Orbitrap XL	9	2
YP_2126_L9P60_3	YP_2126_P60_BHI_28_ETOH_N_LTQOrbitrap331_L9_3	Adapted	1	2126	CO92	May 2013	28	BHI	Carbamidomethyl (C)	Acetyl (Protein N-term) and Oxidation (M)	1.5.1.2	3	Ethanol	N	N	Agilent Infinity 1260	LTQ-Orbitrap XL	9	3
Yp_1945_P00_10_A	YP_1945_P00C_BHI_28_ETOH_N_LTQOrbitrap331_L10_1	Wild	1	1945	CO92	Oct 2013	28	BHI	Carbamidomethyl (C)	Acetyl (Protein N-term) and Oxidation (M)	1.5.1.2	4	Ethanol	N	N	Agilent Infinity 1260	LTQ-Orbitrap XL	10	1
Yp_1945_P00_10_B	YP_1945_P00C_BHI_28_ETOH_N_LTQOrbitrap331_L10_2	Wild	1	1945	CO92	Oct 2013	28	BHI	Carbamidomethyl (C)	Acetyl (Protein N-term) and Oxidation (M)	1.5.1.2	4	Ethanol	N	N	Agilent Infinity 1260	LTQ-Orbitrap XL	10	2
Yp_1945_P00_10_B_131110023527	YP_1945_P00C_BHI_28_ETOH_N_LTQOrbitrap331_L10_3	Wild	1	1945	CO92	Oct 2013	28	BHI	Carbamidomethyl (C)	Acetyl (Protein N-term) and Oxidation (M)	1.5.1.2	4	Ethanol	N	N	Agilent Infinity 1260	LTQ-Orbitrap XL	10	3
Yp_1945_P00_10_C	YP_1945_P00C_BHI_28_ETOH_N_LTQOrbitrap331_L10_4	Wild	1	1945	CO92	Oct 2013	28	BHI	Carbamidomethyl (C)	Acetyl (Protein N-term) and Oxidation (M)	1.5.1.2	4	Ethanol	N	N	Agilent Infinity 1260	LTQ-Orbitrap XL	10	4
Yp_1945_P00_1_A	YP_1945_P00C_BHI_28_ETOH_N_LTQOrbitrap331_L1_1	Wild	1	1945	CO92	Oct 2013	28	BHI	Carbamidomethyl (C)	Acetyl (Protein N-term) and Oxidation (M)	1.5.1.2	4	Ethanol	N	N	Agilent Infinity 1260	LTQ-Orbitrap XL	1	1
Yp_1945_P00_1_B	YP_1945_P00C_BHI_28_ETOH_N_LTQOrbitrap331_L1_2	Wild	1	1945	CO92	Oct 2013	28	BHI	Carbamidomethyl (C)	Acetyl (Protein N-term) and Oxidation (M)	1.5.1.2	4	Ethanol	N	N	Agilent Infinity 1260	LTQ-Orbitrap XL	1	2
Yp_1945_P00_1_B_131110094655	YP_1945_P00C_BHI_28_ETOH_N_LTQOrbitrap331_L1_3	Wild	1	1945	CO92	Oct 2013	28	BHI	Carbamidomethyl (C)	Acetyl (Protein N-term) and Oxidation (M)	1.5.1.2	4	Ethanol	N	N	Agilent Infinity 1260	LTQ-Orbitrap XL	1	3
Yp_1945_P00_1_C	YP_1945_P00C_BHI_28_ETOH_N_LTQOrbitrap331_L1_4	Wild	1	1945	CO92	Oct 2013	28	BHI	Carbamidomethyl (C)	Acetyl (Protein N-term) and Oxidation (M)	1.5.1.2	4	Ethanol	N	N	Agilent Infinity 1260	LTQ-Orbitrap XL	1	4
Yp_1945_P00_2_A	YP_1945_P00C_BHI_28_ETOH_N_LTQOrbitrap331_L2_1	Wild	1	1945	CO92	Oct 2013	28	BHI	Carbamidomethyl (C)	Acetyl (Protein N-term) and Oxidation (M)	1.5.1.2	4	Ethanol	N	N	Agilent Infinity 1260	LTQ-Orbitrap XL	2	1
Yp_1945_P00_2_B	YP_1945_P00C_BHI_28_ETOH_N_LTQOrbitrap331_L2_2	Wild	1	1945	CO92	Oct 2013	28	BHI	Carbamidomethyl (C)	Acetyl (Protein N-term) and Oxidation (M)	1.5.1.2	4	Ethanol	N	N	Agilent Infinity 1260	LTQ-Orbitrap XL	2	2
Yp_1945_P00_2_C	YP_1945_P00C_BHI_28_ETOH_N_LTQOrbitrap331_L2_3	Wild	1	1945	CO92	Oct 2013	28	BHI	Carbamidomethyl (C)	Acetyl (Protein N-term) and Oxidation (M)	1.5.1.2	4	Ethanol	N	N	Agilent Infinity 1260	LTQ-Orbitrap XL	2	3
Yp_1945_P00_4_A	YP_1945_P00C_BHI_28_ETOH_N_LTQOrbitrap331_L4_1	Wild	1	1945	CO92	Oct 2013	28	BHI	Carbamidomethyl (C)	Acetyl (Protein N-term) and Oxidation (M)	1.5.1.2	4	Ethanol	N	N	Agilent Infinity 1260	LTQ-Orbitrap XL	4	1
Yp_1945_P00_4_B_131110132241	YP_1945_P00C_BHI_28_ETOH_N_LTQOrbitrap331_L4_2	Wild	1	1945	CO92	Oct 2013	28	BHI	Carbamidomethyl (C)	Acetyl (Protein N-term) and Oxidation (M)	1.5.1.2	4	Ethanol	N	N	Agilent Infinity 1260	LTQ-Orbitrap XL	4	2
Yp_1945_P00_4_C	YP_1945_P00C_BHI_28_ETOH_N_LTQOrbitrap331_L4_3	Wild	1	1945	CO92	Oct 2013	28	BHI	Carbamidomethyl (C)	Acetyl (Protein N-term) and Oxidation (M)	1.5.1.2	4	Ethanol	N	N	Agilent Infinity 1260	LTQ-Orbitrap XL	4	3
Yp_1945_P00_5_A	YP_1945_P00C_BHI_28_ETOH_N_LTQOrbitrap331_L5_1	Wild	1	1945	CO92	Oct 2013	28	BHI	Carbamidomethyl (C)	Acetyl (Protein N-term) and Oxidation (M)	1.5.1.2	4	Ethanol	N	N	Agilent Infinity 1260	LTQ-Orbitrap XL	5	1
Yp_1945_P00_5_B	YP_1945_P00C_BHI_28_ETOH_N_LTQOrbitrap331_L5_2	Wild	1	1945	CO92	Oct 2013	28	BHI	Carbamidomethyl (C)	Acetyl (Protein N-term) and Oxidation (M)	1.5.1.2	4	Ethanol	N	N	Agilent Infinity 1260	LTQ-Orbitrap XL	5	2
Yp_1945_P00_5_C	YP_1945_P00C_BHI_28_ETOH_N_LTQOrbitrap331_L5_3	Wild	1	1945	CO92	Oct 2013	28	BHI	Carbamidomethyl (C)	Acetyl (Protein N-term) and Oxidation (M)	1.5.1.2	4	Ethanol	N	N	Agilent Infinity 1260	LTQ-Orbitrap XL	5	3
Yp_1945_P00_7_A	YP_1945_P00C_BHI_28_ETOH_N_LTQOrbitrap331_L7_1	Wild	1	1945	CO92	Oct 2013	28	BHI	Carbamidomethyl (C)	Acetyl (Protein N-term) and Oxidation (M)	1.5.1.2	4	Ethanol	N	N	Agilent Infinity 1260	LTQ-Orbitrap XL	7	1
Yp_1945_P00_7_B	YP_1945_P00C_BHI_28_ETOH_N_LTQOrbitrap331_L7_2	Wild	1	1945	CO92	Oct 2013	28	BHI	Carbamidomethyl (C)	Acetyl (Protein N-term) and Oxidation (M)	1.5.1.2	4	Ethanol	N	N	Agilent Infinity 1260	LTQ-Orbitrap XL	7	2
Yp_1945_P00_7_C	YP_1945_P00C_BHI_28_ETOH_N_LTQOrbitrap331_L7_2	Wild	1	1945	CO92	Oct 2013	28	BHI	Carbamidomethyl (C)	Acetyl (Protein N-term) and Oxidation (M)	1.5.1.2	4	Ethanol	N	N	Agilent Infinity 1260	LTQ-Orbitrap XL	7	3
Yp_1945_P00_8_A	YP_1945_P00C_BHI_28_ETOH_N_LTQOrbitrap331_L8_1	Wild	1	1945	CO92	Oct 2013	28	BHI	Carbamidomethyl (C)	Acetyl (Protein N-term) and Oxidation (M)	1.5.1.2	4	Ethanol	N	N	Agilent Infinity 1260	LTQ-Orbitrap XL	8	1
Yp_1945_P00_8_B	YP_1945_P00C_BHI_28_ETOH_N_LTQOrbitrap331_L8_2	Wild	1	1945	CO92	Oct 2013	28	BHI	Carbamidomethyl (C)	Acetyl (Protein N-term) and Oxidation (M)	1.5.1.2	4	Ethanol	N	N	Agilent Infinity 1260	LTQ-Orbitrap XL	8	2
Yp_1945_P00_8_B_131109192358	YP_1945_P00C_BHI_28_ETOH_N_LTQOrbitrap331_L8_3	Wild	1	1945	CO92	Oct 2013	28	BHI	Carbamidomethyl (C)	Acetyl (Protein N-term) and Oxidation (M)	1.5.1.2	4	Ethanol	N	N	Agilent Infinity 1260	LTQ-Orbitrap XL	8	3
Yp_1945_P00_8_C	YP_1945_P00C_BHI_28_ETOH_N_LTQOrbitrap331_L8_4	Wild	1	1945	CO92	Oct 2013	28	BHI	Carbamidomethyl (C)	Acetyl (Protein N-term) and Oxidation (M)	1.5.1.2	4	Ethanol	N	N	Agilent Infinity 1260	LTQ-Orbitrap XL	8	4
Yp_1945_P00_B_A	YP_1945_P00_BHI_28_ETOH_N_LTQOrbitrap331_L2_7	Wild	1	1945	CO92	Oct 2013	28	BHI	Carbamidomethyl (C)	Acetyl (Protein N-term) and Oxidation (M)	1.5.1.2	4	Ethanol	N	N	Agilent Infinity 1260	LTQ-Orbitrap XL	2	7
Yp_1945_P00_B_B	YP_1945_P00_BHI_28_ETOH_N_LTQOrbitrap331_L2_8	Wild	1	1945	CO92	Oct 2013	28	BHI	Carbamidomethyl (C)	Acetyl (Protein N-term) and Oxidation (M)	1.5.1.2	4	Ethanol	N	N	Agilent Infinity 1260	LTQ-Orbitrap XL	2	8
Yp_1945_P00_B_C	YP_1945_P00_BHI_28_ETOH_N_LTQOrbitrap331_L2_9	Wild	1	1945	CO92	Oct 2013	28	BHI	Carbamidomethyl (C)	Acetyl (Protein N-term) and Oxidation (M)	1.5.1.2	4	Ethanol	N	N	Agilent Infinity 1260	LTQ-Orbitrap XL	2	9
Yp_2126_P00-10_A	YP_2126_P00C_BHI_28_ETOH_N_LTQOrbitrap331_L10_1	Wild	1	2126	CO92	Oct 2013	28	BHI	Carbamidomethyl (C)	Acetyl (Protein N-term) and Oxidation (M)	1.5.1.2	4	Ethanol	N	N	Agilent Infinity 1260	LTQ-Orbitrap XL	10	1
Yp_2126_P00-10_B	YP_2126_P00C_BHI_28_ETOH_N_LTQOrbitrap331_L10_2	Wild	1	2126	CO92	Oct 2013	28	BHI	Carbamidomethyl (C)	Acetyl (Protein N-term) and Oxidation (M)	1.5.1.2	4	Ethanol	N	N	Agilent Infinity 1260	LTQ-Orbitrap XL	10	2
Yp_2126_P00-10_C	YP_2126_P00C_BHI_28_ETOH_N_LTQOrbitrap331_L10_3	Wild	1	2126	CO92	Oct 2013	28	BHI	Carbamidomethyl (C)	Acetyl (Protein N-term) and Oxidation (M)	1.5.1.2	4	Ethanol	N	N	Agilent Infinity 1260	LTQ-Orbitrap XL	10	3
Yp_2126_P00-1_A	YP_2126_P00C_BHI_28_ETOH_N_LTQOrbitrap331_L1_1	Wild	1	2126	CO92	Oct 2013	28	BHI	Carbamidomethyl (C)	Acetyl (Protein N-term) and Oxidation (M)	1.5.1.2	4	Ethanol	N	N	Agilent Infinity 1260	LTQ-Orbitrap XL	1	1
Yp_2126_P00-1_B	YP_2126_P00C_BHI_28_ETOH_N_LTQOrbitrap331_L1_2	Wild	1	2126	CO92	Oct 2013	28	BHI	Carbamidomethyl (C)	Acetyl (Protein N-term) and Oxidation (M)	1.5.1.2	4	Ethanol	N	N	Agilent Infinity 1260	LTQ-Orbitrap XL	1	2
Yp_2126_P00-1_C	YP_2126_P00C_BHI_28_ETOH_N_LTQOrbitrap331_L1_3	Wild	1	2126	CO92	Oct 2013	28	BHI	Carbamidomethyl (C)	Acetyl (Protein N-term) and Oxidation (M)	1.5.1.2	4	Ethanol	N	N	Agilent Infinity 1260	LTQ-Orbitrap XL	1	3
Yp_2126_P00-3_A	YP_2126_P00C_BHI_28_ETOH_N_LTQOrbitrap331_L3_1	Wild	1	2126	CO92	Oct 2013	28	BHI	Carbamidomethyl (C)	Acetyl (Protein N-term) and Oxidation (M)	1.5.1.2	4	Ethanol	N	N	Agilent Infinity 1260	LTQ-Orbitrap XL	3	1
Yp_2126_P00-3_B	YP_2126_P00C_BHI_28_ETOH_N_LTQOrbitrap331_L3_2	Wild	1	2126	CO92	Oct 2013	28	BHI	Carbamidomethyl (C)	Acetyl (Protein N-term) and Oxidation (M)	1.5.1.2	4	Ethanol	N	N	Agilent Infinity 1260	LTQ-Orbitrap XL	3	2
Yp_2126_P00-3_C	YP_2126_P00C_BHI_28_ETOH_N_LTQOrbitrap331_L3_3	Wild	1	2126	CO92	Oct 2013	28	BHI	Carbamidomethyl (C)	Acetyl (Protein N-term) and Oxidation (M)	1.5.1.2	4	Ethanol	N	N	Agilent Infinity 1260	LTQ-Orbitrap XL	3	3
Yp_2126_P00-4_A	YP_2126_P00C_BHI_28_ETOH_N_LTQOrbitrap331_L4_1	Wild	1	2126	CO92	Oct 2013	28	BHI	Carbamidomethyl (C)	Acetyl (Protein N-term) and Oxidation (M)	1.5.1.2	4	Ethanol	N	N	Agilent Infinity 1260	LTQ-Orbitrap XL	4	1
Yp_2126_P00-4_B	YP_2126_P00C_BHI_28_ETOH_N_LTQOrbitrap331_L4_2	Wild	1	2126	CO92	Oct 2013	28	BHI	Carbamidomethyl (C)	Acetyl (Protein N-term) and Oxidation (M)	1.5.1.2	4	Ethanol	N	N	Agilent Infinity 1260	LTQ-Orbitrap XL	4	2
Yp_2126_P00-4_C	YP_2126_P00C_BHI_28_ETOH_N_LTQOrbitrap331_L4_3	Wild	1	2126	CO92	Oct 2013	28	BHI	Carbamidomethyl (C)	Acetyl (Protein N-term) and Oxidation (M)	1.5.1.2	4	Ethanol	N	N	Agilent Infinity 1260	LTQ-Orbitrap XL	4	3
Yp_2126_P00-6_A	YP_2126_P00C_BHI_28_ETOH_N_LTQOrbitrap331_L6_1	Wild	1	2126	CO92	Oct 2013	28	BHI	Carbamidomethyl (C)	Acetyl (Protein N-term) and Oxidation (M)	1.5.1.2	4	Ethanol	N	N	Agilent Infinity 1260	LTQ-Orbitrap XL	6	1
Yp_2126_P00-6_B	YP_2126_P00C_BHI_28_ETOH_N_LTQOrbitrap331_L6_2	Wild	1	2126	CO92	Oct 2013	28	BHI	Carbamidomethyl (C)	Acetyl (Protein N-term) and Oxidation (M)	1.5.1.2	4	Ethanol	N	N	Agilent Infinity 1260	LTQ-Orbitrap XL	6	2
Yp_2126_P00-6_C	YP_2126_P00C_BHI_28_ETOH_N_LTQOrbitrap331_L6_3	Wild	1	2126	CO92	Oct 2013	28	BHI	Carbamidomethyl (C)	Acetyl (Protein N-term) and Oxidation (M)	1.5.1.2	4	Ethanol	N	N	Agilent Infinity 1260	LTQ-Orbitrap XL	6	3
Yp_2126_P00-8_A	YP_2126_P00C_BHI_28_ETOH_N_LTQOrbitrap331_L8_1	Wild	1	2126	CO92	Oct 2013	28	BHI	Carbamidomethyl (C)	Acetyl (Protein N-term) and Oxidation (M)	1.5.1.2	4	Ethanol	N	N	Agilent Infinity 1260	LTQ-Orbitrap XL	8	1
Yp_2126_P00-8_B	YP_2126_P00C_BHI_28_ETOH_N_LTQOrbitrap331_L8_2	Wild	1	2126	CO92	Oct 2013	28	BHI	Carbamidomethyl (C)	Acetyl (Protein N-term) and Oxidation (M)	1.5.1.2	4	Ethanol	N	N	Agilent Infinity 1260	LTQ-Orbitrap XL	8	2
Yp_2126_P00-8_C	YP_2126_P00C_BHI_28_ETOH_N_LTQOrbitrap331_L8_3	Wild	1	2126	CO92	Oct 2013	28	BHI	Carbamidomethyl (C)	Acetyl (Protein N-term) and Oxidation (M)	1.5.1.2	4	Ethanol	N	N	Agilent Infinity 1260	LTQ-Orbitrap XL	8	3
Yp_2126_P00-9_A	YP_2126_P00C_BHI_28_ETOH_N_LTQOrbitrap331_L9_1	Wild	1	2126	CO92	Oct 2013	28	BHI	Carbamidomethyl (C)	Acetyl (Protein N-term) and Oxidation (M)	1.5.1.2	4	Ethanol	N	N	Agilent Infinity 1260	LTQ-Orbitrap XL	9	1
Yp_2126_P00-9_B	YP_2126_P00C_BHI_28_ETOH_N_LTQOrbitrap331_L9_2	Wild	1	2126	CO92	Oct 2013	28	BHI	Carbamidomethyl (C)	Acetyl (Protein N-term) and Oxidation (M)	1.5.1.2	4	Ethanol	N	N	Agilent Infinity 1260	LTQ-Orbitrap XL	9	2
Yp_2126_P00-9_C	YP_2126_P00C_BHI_28_ETOH_N_LTQOrbitrap331_L9_3	Wild	1	2126	CO92	Oct 2013	28	BHI	Carbamidomethyl (C)	Acetyl (Protein N-term) and Oxidation (M)	1.5.1.2	4	Ethanol	N	N	Agilent Infinity 1260	LTQ-Orbitrap XL	9	3
Yp_2126_P00-A_A	YP_2126_P00_BHI_28_ETOH_N_LTQOrbitrap331_L1_7	Wild	1	2126	CO92	Oct 2013	28	BHI	Carbamidomethyl (C)	Acetyl (Protein N-term) and Oxidation (M)	1.5.1.2	4	Ethanol	N	N	Agilent Infinity 1260	LTQ-Orbitrap XL	1	7
Yp_2126_P00-A_B	YP_2126_P00_BHI_28_ETOH_N_LTQOrbitrap331_L1_8	Wild	1	2126	CO92	Oct 2013	28	BHI	Carbamidomethyl (C)	Acetyl (Protein N-term) and Oxidation (M)	1.5.1.2	4	Ethanol	N	N	Agilent Infinity 1260	LTQ-Orbitrap XL	1	8
Yp_2126_P00-A_C	YP_2126_P00_BHI_28_ETOH_N_LTQOrbitrap331_L1_9	Wild	1	2126	CO92	Oct 2013	28	BHI	Carbamidomethyl (C)	Acetyl (Protein N-term) and Oxidation (M)	1.5.1.2	4	Ethanol	N	N	Agilent Infinity 1260	LTQ-Orbitrap XL	1	9
YP_1945_P00_3_11_Orbi_25Apr16_Falcon_16-01-07.raw	YP_1945_P00C_BHI_28_ETOH_N_EMSLLTQOrb_1_1	Wild	2	2126	CO92	Apr 2016	28	BHI	Carbamidomethyl (C)	Acetyl (Protein N-term) and Oxidation (M)	1.5.1.2	5	Ethanol	N	N	Unknown	LTQ Orbitrap XL	1	1
YP_1945_P00_6_12_Orbi_19Apr16_Falcon_16-01-07.raw	YP_1945_P00F_BHI_28_ETOH_N_EMSLLTQOrb_1_1	Wild	2	2126	CO92	Apr 2016	28	BHI	Carbamidomethyl (C)	Acetyl (Protein N-term) and Oxidation (M)	1.5.1.2	5	Ethanol	N	N	Unknown	LTQ Orbitrap XL	1	1
YP_1945_P00_9_13_Orbi_19Apr16_Falcon_16-01-07.raw	YP_1945_P00I_BHI_28_ETOH_N_EMSLLTQOrb_1_1	Wild	2	2126	CO92	Apr 2016	28	BHI	Carbamidomethyl (C)	Acetyl (Protein N-term) and Oxidation (M)	1.5.1.2	5	Ethanol	N	N	Unknown	LTQ Orbitrap XL	1	1
YP_1945_P00A_14_Orbi_19Apr16_Falcon_16-01-07.raw	YP_1945_P00A_BHI_28_ETOH_N_EMSLLTQOrb_1_1	Wild	2	2126	CO92	Apr 2016	28	BHI	Carbamidomethyl (C)	Acetyl (Protein N-term) and Oxidation (M)	1.5.1.2	5	Ethanol	N	N	Unknown	LTQ Orbitrap XL	1	1
YP_1945_P60_L11_07_Orbi_25Apr16_Falcon_16-01-07.raw	YP_1945_P60_BHI_28_ETOH_N_EMSLLTQOrb_L11_1	Adapted	2	2126	CO92	Apr 2016	28	BHI	Carbamidomethyl (C)	Acetyl (Protein N-term) and Oxidation (M)	1.5.1.2	5	Ethanol	N	N	Unknown	LTQ Orbitrap XL	1	1
YP_1945_P60_L2_03_Orbi_19Apr16_Falcon_16-01-07.raw	YP_1945_P60_BHI_28_ETOH_N_EMSLLTQOrb_L2_1	Adapted	2	2126	CO92	Apr 2016	28	BHI	Carbamidomethyl (C)	Acetyl (Protein N-term) and Oxidation (M)	1.5.1.2	5	Ethanol	N	N	Unknown	LTQ Orbitrap XL	1	1
YP_1945_P60_L4_02_Orbi_19Apr16_Falcon_16-01-07.raw	YP_1945_P60_BHI_28_ETOH_N_EMSLLTQOrb_L4_1	Adapted	2	2126	CO92	Apr 2016	28	BHI	Carbamidomethyl (C)	Acetyl (Protein N-term) and Oxidation (M)	1.5.1.2	5	Ethanol	N	N	Unknown	LTQ Orbitrap XL	1	1
YP_1945_P60_L6_01_Orbi_19Apr16_Falcon_16-01-07.raw	YP_1945_P60_BHI_28_ETOH_N_EMSLLTQOrb_L6_1	Adapted	2	2126	CO92	Apr 2016	28	BHI	Carbamidomethyl (C)	Acetyl (Protein N-term) and Oxidation (M)	1.5.1.2	5	Ethanol	N	N	Unknown	LTQ Orbitrap XL	1	1
YP_2126_P00_2_15_Orbi_25Apr16_Falcon_16-01-07.raw	YP_2126_P00C_BHI_28_ETOH_N_EMSLLTQOrb_1_1	Wild	2	2126	CO92	Apr 2016	28	BHI	Carbamidomethyl (C)	Acetyl (Protein N-term) and Oxidation (M)	1.5.1.2	5	Ethanol	N	N	Unknown	LTQ Orbitrap XL	1	1
YP_2126_P00_5_16_Orbi_19Apr16_Falcon_16-01-07.raw	YP_2126_P00E_BHI_28_ETOH_N_EMSLLTQOrb_1_1	Wild	2	2126	CO92	Apr 2016	28	BHI	Carbamidomethyl (C)	Acetyl (Protein N-term) and Oxidation (M)	1.5.1.2	5	Ethanol	N	N	Unknown	LTQ Orbitrap XL	1	1
YP_2126_P00_7_17_Orbi_19Apr16_Falcon_16-01-07.raw	YP_2126_P00G_BHI_28_ETOH_N_EMSLLTQOrb_1_1	Wild	2	2126	CO92	Apr 2016	28	BHI	Carbamidomethyl (C)	Acetyl (Protein N-term) and Oxidation (M)	1.5.1.2	5	Ethanol	N	N	Unknown	LTQ Orbitrap XL	1	1
YP_2126_P00B_18_Orbi_25Apr16_Falcon_16-01-07.raw	YP_2126_P00B_BHI_28_ETOH_N_EMSLLTQOrb_1_1	Wild	2	2126	CO92	Apr 2016	28	BHI	Carbamidomethyl (C)	Acetyl (Protein N-term) and Oxidation (M)	1.5.1.2	5	Ethanol	N	N	Unknown	LTQ Orbitrap XL	1	1
YP_2126_P60_L10_06_Orbi_25Apr16_Falcon_16-01-07.raw	YP_2126_P60_BHI_28_ETOH_N_EMSLLTQOrb_L10_1	Adapted	2	2126	CO92	Apr 2016	28	BHI	Carbamidomethyl (C)	Acetyl (Protein N-term) and Oxidation (M)	1.5.1.2	5	Ethanol	N	N	Unknown	LTQ Orbitrap XL	1	1
YP_2126_P60_L3_04_Orbi_25Apr16_Falcon_16-01-07.raw	YP_2126_P60_BHI_28_ETOH_N_EMSLLTQOrb_L3_1	Adapted	2	2126	CO92	Apr 2016	28	BHI	Carbamidomethyl (C)	Acetyl (Protein N-term) and Oxidation (M)	1.5.1.2	5	Ethanol	N	N	Unknown	LTQ Orbitrap XL	1	1
YP_2126_P60_L6_05_Orbi_19Apr16_Falcon_16-01-07.raw	YP_2126_P60_BHI_28_ETOH_N_EMSLLTQOrb_L6_1	Adapted	2	2126	CO92	Apr 2016	28	BHI	Carbamidomethyl (C)	Acetyl (Protein N-term) and Oxidation (M)	1.5.1.2	5	Ethanol	N	N	Unknown	LTQ Orbitrap XL	1	1
YP_KIMD27_BHI_08_Orbi_19Apr16_Falcon_16-01-07.raw	YP_KIMD27_P60_BHI_28_ETOH_N_EMSLLTQOrb_1_1	Adapted	2	2126	KIM10+	Apr 2016	28	BHI	Carbamidomethyl (C)	Acetyl (Protein N-term) and Oxidation (M)	1.5.1.2	5	Ethanol	N	N	Unknown	LTQ Orbitrap XL	1	1
YP_KIMD27_LB_09_Orbi_25Apr16_Falcon_16-01-07.raw	YP_KIMD27_P60_LB_28_ETOH_N_EMSLLTQOrb_1_1	Adapted	2	2126	KIM10+	Apr 2016	28	BHI	Carbamidomethyl (C)	Acetyl (Protein N-term) and Oxidation (M)	1.5.1.2	5	Ethanol	N	N	Unknown	LTQ Orbitrap XL	1	1
YP_KIMD27_TSB_10_Orbi_25Apr16_Falcon_16-01-07.raw	YP_KIMD27_P60_TSB_28_ETOH_N_EMSLLTQOrb_1_1	Adapted	2	2126	KIM10+	Apr 2016	28	BHI	Carbamidomethyl (C)	Acetyl (Protein N-term) and Oxidation (M)	1.5.1.2	5	Ethanol	N	N	Unknown	LTQ Orbitrap XL	1	1
SBEP_YPCO_001_05082009_R1_16May09_Sphinx_09.02.18	YP_CO92_P60_U_37_U_N_EMSLLTQOrb3_1_1	Adapted	2	CO92	CO92	May 2009	37	Unknown	NA	Acetyl (Protein N-term) and Oxidation (M)	1.5.1.2	6	Unknown	N	N	Unknown	LTQ Orbitrap XL	1	1
SBEP_YPCO_001_05082009_R2_18May09_Sphinx_09.02.18	YP_CO92_P60_U_37_U_N_EMSLLTQOrb3_1_2	Adapted	2	CO92	CO92	May 2009	37	Unknown	NA	Acetyl (Protein N-term) and Oxidation (M)	1.5.1.2	6	Unknown	N	N	Unknown	LTQ Orbitrap XL	1	2
SBEP_YPCO_001_05082009_R3_16May09_Sphinx_09.02.18	YP_CO92_P60_U_37_U_N_EMSLLTQOrb3_1_3	Adapted	2	CO92	CO92	May 2009	37	Unknown	NA	Acetyl (Protein N-term) and Oxidation (M)	1.5.1.2	6	Unknown	N	N	Unknown	LTQ Orbitrap XL	1	3
SBEP_YPCO_002_05082009_R1_18May09_Sphinx_09.02.16	YP_CO92_P60_U_37_U_thimerosal_EMSLLTQOrb3_1_1	Adapted	2	CO92	CO92	May 2009	37	Unknown	NA	Acetyl (Protein N-term) and Oxidation (M)	1.5.1.2	6	Unknown	N	thimerosal	Unknown	LTQ Orbitrap XL	1	1
SBEP_YPCO_002_05082009_R2_18May09_Sphinx_09.02.16	YP_CO92_P60_U_37_U_thimerosal_EMSLLTQOrb3_1_2	Adapted	2	CO92	CO92	May 2009	37	Unknown	NA	Acetyl (Protein N-term) and Oxidation (M)	1.5.1.2	6	Unknown	N	thimerosal	Unknown	LTQ Orbitrap XL	1	2
SBEP_YPCO_002_05082009_R3_18May09_Sphinx_09.02.16	YP_CO92_P60_U_37_U_thimerosal_EMSLLTQOrb3_1_3	Adapted	2	CO92	CO92	May 2009	37	Unknown	NA	Acetyl (Protein N-term) and Oxidation (M)	1.5.1.2	6	Unknown	N	thimerosal	Unknown	LTQ Orbitrap XL	1	3
SBEP_YPCO_003_05082009_R1_16May09_Sphinx_09.02.18	YP_CO92_P60_U_37_U_NaN3_EMSLLTQOrb3_1_1	Adapted	2	CO92	CO92	May 2009	37	Unknown	NA	Acetyl (Protein N-term) and Oxidation (M)	1.5.1.2	6	Unknown	N	NaN3	Unknown	LTQ Orbitrap XL	1	1
SBEP_YPCO_003_05082009_R2_16May09_Sphinx_09.02.18	YP_CO92_P60_U_37_U_NaN3_EMSLLTQOrb3_1_2	Adapted	2	CO92	CO92	May 2009	37	Unknown	NA	Acetyl (Protein N-term) and Oxidation (M)	1.5.1.2	6	Unknown	N	NaN3	Unknown	LTQ Orbitrap XL	1	2
SBEP_YPCO_003_05082009_R3_16May09_Sphinx_09.02.16	YP_CO92_P60_U_37_U_NaN3_EMSLLTQOrb3_1_3	Adapted	2	CO92	CO92	May 2009	37	Unknown	NA	Acetyl (Protein N-term) and Oxidation (M)	1.5.1.2	6	Unknown	N	NaN3	Unknown	LTQ Orbitrap XL	1	3
SBEP_YPCO_004_05082009_R1_18May09_Sphinx_09.02.18	YP_CO92_P60_U_26_U_N_EMSLLTQOrb3_2_1	Adapted	2	CO92	CO92	May 2009	26	Unknown	NA	Acetyl (Protein N-term) and Oxidation (M)	1.5.1.2	6	Unknown	N	N	Unknown	LTQ Orbitrap XL	2	1
SBEP_YPCO_004_05082009_R2_18May09_Sphinx_09.02.16	YP_CO92_P60_U_26_U_N_EMSLLTQOrb3_2_2	Adapted	2	CO92	CO92	May 2009	26	Unknown	NA	Acetyl (Protein N-term) and Oxidation (M)	1.5.1.2	6	Unknown	N	N	Unknown	LTQ Orbitrap XL	2	2
SBEP_YPCO_004_05082009_R3_16May09_Sphinx_09.02.18	YP_CO92_P60_U_26_U_N_EMSLLTQOrb3_2_3	Adapted	2	CO92	CO92	May 2009	26	Unknown	NA	Acetyl (Protein N-term) and Oxidation (M)	1.5.1.2	6	Unknown	N	N	Unknown	LTQ Orbitrap XL	2	3
SBEP_YPCO_005_05082009_R1_18May09_Sphinx_09.02.18	YP_CO92_P60_U_26_U_thimerosal_EMSLLTQOrb3_2_1	Adapted	2	CO92	CO92	May 2009	26	Unknown	NA	Acetyl (Protein N-term) and Oxidation (M)	1.5.1.2	6	Unknown	N	thimerosal	Unknown	LTQ Orbitrap XL	2	1
SBEP_YPCO_005_05082009_R2_18May09_Sphinx_09.02.18	YP_CO92_P60_U_26_U_thimerosal_EMSLLTQOrb3_2_2	Adapted	2	CO92	CO92	May 2009	26	Unknown	NA	Acetyl (Protein N-term) and Oxidation (M)	1.5.1.2	6	Unknown	N	thimerosal	Unknown	LTQ Orbitrap XL	2	2
SBEP_YPCO_005_05082009_R3_16May09_Sphinx_09.02.16	YP_CO92_P60_U_26_U_thimerosal_EMSLLTQOrb3_2_3	Adapted	2	CO92	CO92	May 2009	26	Unknown	NA	Acetyl (Protein N-term) and Oxidation (M)	1.5.1.2	6	Unknown	N	thimerosal	Unknown	LTQ Orbitrap XL	2	3
SBEP_YPCO_006_05082009_R1_16May09_Sphinx_09.02.18	YP_CO92_P60_U_26_U_NaN3_EMSLLTQOrb3_2_1	Adapted	2	CO92	CO92	May 2009	26	Unknown	NA	Acetyl (Protein N-term) and Oxidation (M)	1.5.1.2	6	Unknown	N	NaN3	Unknown	LTQ Orbitrap XL	2	1
SBEP_YPCO_006_05082009_R2_16May09_Sphinx_09.02.16	YP_CO92_P60_U_26_U_NaN3_EMSLLTQOrb3_2_2	Adapted	2	CO92	CO92	May 2009	26	Unknown	NA	Acetyl (Protein N-term) and Oxidation (M)	1.5.1.2	6	Unknown	N	NaN3	Unknown	LTQ Orbitrap XL	2	2
SBEP_YPCO_006_05082009_R3_16May09_Sphinx_09.02.16	YP_CO92_P60_U_26_U_NaN3_EMSLLTQOrb3_2_3	Adapted	2	CO92	CO92	May 2009	26	Unknown	NA	Acetyl (Protein N-term) and Oxidation (M)	1.5.1.2	6	Unknown	N	NaN3	Unknown	LTQ Orbitrap XL	2	3
SBEP_YPCO_007_07102009_R1_11Jan10_Falcon_09.12.12	YP_CO92_P60_U_U_U_N_EMSLLTQOrb2_1_1	Adapted	2	CO92	CO92	Jan 2010	U	Unknown	NA	Acetyl (Protein N-term) and Oxidation (M)	1.5.1.2	6	Unknown	N	N	Unknown	LTQ Orbitrap XL	1	1
SBEP_YPCO_007_07102009_R2_11Jan10_Falcon_09.12.12	YP_CO92_P60_U_U_U_N_EMSLLTQOrb2_1_2	Adapted	2	CO92	CO92	Jan 2010	U	Unknown	NA	Acetyl (Protein N-term) and Oxidation (M)	1.5.1.2	6	Unknown	N	N	Unknown	LTQ Orbitrap XL	1	2
SBEP_YPCO_007_07102009_R3_11Jan10_Falcon_09.12.12	YP_CO92_P60_U_U_U_N_EMSLLTQOrb2_1_3	Adapted	2	CO92	CO92	Jan 2010	U	Unknown	NA	Acetyl (Protein N-term) and Oxidation (M)	1.5.1.2	6	Unknown	N	N	Unknown	LTQ Orbitrap XL	1	3
SBEP_YPCO_008_07102009_R1_12Nov09_Falcon_09.09.15	YP_CO92_P60_U_U_U_N_EMSLLTQOrb2_2_1	Adapted	2	CO92	CO92	Nov 2009	U	Unknown	NA	Acetyl (Protein N-term) and Oxidation (M)	1.5.1.2	6	Unknown	N	N	Unknown	LTQ Orbitrap XL	2	1
SBEP_YPCO_008_07102009_R2_12Nov09_Falcon_09.09.15	YP_CO92_P60_U_U_U_N_EMSLLTQOrb2_2_2	Adapted	2	CO92	CO92	Nov 2009	U	Unknown	NA	Acetyl (Protein N-term) and Oxidation (M)	1.5.1.2	6	Unknown	N	N	Unknown	LTQ Orbitrap XL	2	2
SBEP_YPCO_008_07102009_R3_12Nov09_Falcon_09.09.15	YP_CO92_P60_U_U_U_N_EMSLLTQOrb2_2_3	Adapted	2	CO92	CO92	Nov 2009	U	Unknown	NA	Acetyl (Protein N-term) and Oxidation (M)	1.5.1.2	6	Unknown	N	N	Unknown	LTQ Orbitrap XL	2	3
SBEP_YPCO_009_R1_11Jan10_Andromeda_09.10.16	YP_CO92_P60_BCS_26_8Murea_N_EMSLVOrbiETD03_1_1	Adapted	2	CO92	CO92	Jan 2010	26	BCS	NA	Acetyl (Protein N-term) and Oxidation (M)	1.5.1.2	6	8M urea	N	N	Unknown	LTQ Orbitrap Velos	1	1
SBEP_YPCO_009_R2_22Jan10_Andromeda_09.10.16	YP_CO92_P60_BCS_26_8Murea_N_EMSLVOrbiETD03_1_2	Adapted	2	CO92	CO92	Jan 2010	26	BCS	NA	Acetyl (Protein N-term) and Oxidation (M)	1.5.1.2	6	8M urea	N	N	Unknown	LTQ Orbitrap Velos	1	2
SBEP_YPCO_009_R3_8Feb10_Andromeda_09.10.16	YP_CO92_P60_BCS_26_8Murea_N_EMSLVOrbiETD03_1_3	Adapted	2	CO92	CO92	Jan 2010	26	BCS	NA	Acetyl (Protein N-term) and Oxidation (M)	1.5.1.2	6	8M urea	N	N	Unknown	LTQ Orbitrap Velos	1	3
SBEP_YPCO_010_R1_7Jan10_Andromeda_09.10.16	YP_CO92_P60_BCS_26-1-26_8Murea_N_EMSLVOrbiETD03_1_1	Adapted	2	CO92	CO92	Feb 2010	26-1-26	BCS	NA	Acetyl (Protein N-term) and Oxidation (M)	1.5.1.2	6	8M urea	N	N	Unknown	LTQ Orbitrap Velos	1	1
SBEP_YPCO_010_R2_22Jan10_Andromeda_09.10.16	YP_CO92_P60_BCS_26-1-26_8Murea_N_EMSLVOrbiETD03_1_2	Adapted	2	CO92	CO92	Feb 2010	26-1-26	BCS	NA	Acetyl (Protein N-term) and Oxidation (M)	1.5.1.2	6	8M urea	N	N	Unknown	LTQ Orbitrap Velos	1	2
SBEP_YPCO_010_R3_5Feb10_Andromeda_09.10.16	YP_CO92_P60_BCS_26-1-26_8Murea_N_EMSLVOrbiETD03_1_3	Adapted	2	CO92	CO92	Feb 2010	26-1-26	BCS	NA	Acetyl (Protein N-term) and Oxidation (M)	1.5.1.2	6	8M urea	N	N	Unknown	LTQ Orbitrap Velos	1	3
SBEP_YPCO_011_R1_7Jan10_Andromeda_09.10.16	YP_CO92_P60_BCS_26-1-37_8Murea_N_EMSLVOrbiETD03_1_1	Adapted	2	CO92	CO92	Jan 2010	26-1-37	BCS	NA	Acetyl (Protein N-term) and Oxidation (M)	1.5.1.2	6	8M urea	N	N	Unknown	LTQ Orbitrap Velos	1	1
SBEP_YPCO_011_R2_22Jan10_Andromeda_09.10.16	YP_CO92_P60_BCS_26-1-37_8Murea_N_EMSLVOrbiETD03_1_2	Adapted	2	CO92	CO92	Jan 2010	26-1-37	BCS	NA	Acetyl (Protein N-term) and Oxidation (M)	1.5.1.2	6	8M urea	N	N	Unknown	LTQ Orbitrap Velos	1	2
SBEP_YPCO_011_R3_5Feb10_Andromeda_09.10.16	YP_CO92_P60_BCS_26-1-37_8Murea_N_EMSLVOrbiETD03_1_3	Adapted	2	CO92	CO92	Jan 2010	26-1-37	BCS	NA	Acetyl (Protein N-term) and Oxidation (M)	1.5.1.2	6	8M urea	N	N	Unknown	LTQ Orbitrap Velos	1	3
SBEP_YPCO_012_R1_7Jan10_Andromeda_09.10.16	YP_CO92_P60_BCS_26-2-26_8Murea_N_EMSLVOrbiETD03_1_1	Adapted	2	CO92	CO92	Jan 2010	26-2-26	BCS	NA	Acetyl (Protein N-term) and Oxidation (M)	1.5.1.2	6	8M urea	N	N	Unknown	LTQ Orbitrap Velos	1	1
SBEP_YPCO_012_R2_22Jan10_Andromeda_09.10.16	YP_CO92_P60_BCS_26-2-26_8Murea_N_EMSLVOrbiETD03_1_2	Adapted	2	CO92	CO92	Jan 2010	26-2-26	BCS	NA	Acetyl (Protein N-term) and Oxidation (M)	1.5.1.2	6	8M urea	N	N	Unknown	LTQ Orbitrap Velos	1	2
SBEP_YPCO_012_R3_5Feb10_Andromeda_09.10.16	YP_CO92_P60_BCS_26-2-26_8Murea_N_EMSLVOrbiETD03_1_3	Adapted	2	CO92	CO92	Jan 2010	26-2-26	BCS	NA	Acetyl (Protein N-term) and Oxidation (M)	1.5.1.2	6	8M urea	N	N	Unknown	LTQ Orbitrap Velos	1	3
SBEP_YPCO_013_R1_7Jan10_Andromeda_09.10.16	YP_CO92_P60_BCS_26-2-37_8Murea_N_EMSLVOrbiETD03_1_1	Adapted	2	CO92	CO92	Jan 2010	26-2-37	BCS	NA	Acetyl (Protein N-term) and Oxidation (M)	1.5.1.2	6	8M urea	N	N	Unknown	LTQ Orbitrap Velos	1	1
SBEP_YPCO_013_R2_22Jan10_Andromeda_09.10.16	YP_CO92_P60_BCS_26-2-37_8Murea_N_EMSLVOrbiETD03_1_2	Adapted	2	CO92	CO92	Jan 2010	26-2-37	BCS	NA	Acetyl (Protein N-term) and Oxidation (M)	1.5.1.2	6	8M urea	N	N	Unknown	LTQ Orbitrap Velos	1	2
SBEP_YPCO_013_R3_5Feb10_Andromeda_09.10.16	YP_CO92_P60_BCS_26-2-37_8Murea_N_EMSLVOrbiETD03_1_3	Adapted	2	CO92	CO92	Jan 2010	26-2-37	BCS	NA	Acetyl (Protein N-term) and Oxidation (M)	1.5.1.2	6	8M urea	N	N	Unknown	LTQ Orbitrap Velos	1	3
SBEP_YPCO_013_R3_8Feb10_Andromeda_09.10.16	YP_CO92_P60_BCS_26-2-37_8Murea_N_EMSLVOrbiETD03_1_4	Adapted	2	CO92	CO92	Jan 2010	26-2-37	BCS	NA	Acetyl (Protein N-term) and Oxidation (M)	1.5.1.2	6	8M urea	N	N	Unknown	LTQ Orbitrap Velos	1	4
SBEP_YPCO_014_R1_11Jan10_Andromeda_09.10.16	YP_CO92_P60_BCS_26-4-26_8Murea_N_EMSLVOrbiETD03_1_1	Adapted	2	CO92	CO92	Jan 2010	26-4-26	BCS	NA	Acetyl (Protein N-term) and Oxidation (M)	1.5.1.2	6	8M urea	N	N	Unknown	LTQ Orbitrap Velos	1	1
SBEP_YPCO_014_R2_22Jan10_Andromeda_09.10.16	YP_CO92_P60_BCS_26-4-26_8Murea_N_EMSLVOrbiETD03_1_2	Adapted	2	CO92	CO92	Jan 2010	26-4-26	BCS	NA	Acetyl (Protein N-term) and Oxidation (M)	1.5.1.2	6	8M urea	N	N	Unknown	LTQ Orbitrap Velos	1	2
SBEP_YPCO_014_R3_5Feb10_Andromeda_09.10.16	YP_CO92_P60_BCS_26-4-26_8Murea_N_EMSLVOrbiETD03_1_3	Adapted	2	CO92	CO92	Jan 2010	26-4-26	BCS	NA	Acetyl (Protein N-term) and Oxidation (M)	1.5.1.2	6	8M urea	N	N	Unknown	LTQ Orbitrap Velos	1	3
SBEP_YPCO_015_R1_7Jan10_Andromeda_09.10.16	YP_CO92_P60_BCS_26-4-37_8Murea_N_EMSLVOrbiETD03_1_1	Adapted	2	CO92	CO92	Jan 2010	26-4-37	BCS	NA	Acetyl (Protein N-term) and Oxidation (M)	1.5.1.2	6	8M urea	N	N	Unknown	LTQ Orbitrap Velos	1	1
SBEP_YPCO_015_R2_22Jan10_Andromeda_09.10.16	YP_CO92_P60_BCS_26-4-37_8Murea_N_EMSLVOrbiETD03_1_2	Adapted	2	CO92	CO92	Jan 2010	26-4-37	BCS	NA	Acetyl (Protein N-term) and Oxidation (M)	1.5.1.2	6	8M urea	N	N	Unknown	LTQ Orbitrap Velos	1	2
SBEP_YPCO_015_R3_8Feb10_Andromeda_09.10.16	YP_CO92_P60_BCS_26-4-37_8Murea_N_EMSLVOrbiETD03_1_3	Adapted	2	CO92	CO92	Jan 2010	26-4-37	BCS	NA	Acetyl (Protein N-term) and Oxidation (M)	1.5.1.2	6	8M urea	N	N	Unknown	LTQ Orbitrap Velos	1	3
SBEP_YPCO_016_R1_7Jan10_Andromeda_09.10.16	YP_CO92_P60_BCS_26-8-26_8Murea_N_EMSLVOrbiETD03_1_1	Adapted	2	CO92	CO92	Jan 2010	26-8-26	BCS	NA	Acetyl (Protein N-term) and Oxidation (M)	1.5.1.2	6	8M urea	N	N	Unknown	LTQ Orbitrap Velos	1	1
SBEP_YPCO_016_R2_22Jan10_Andromeda_09.10.16	YP_CO92_P60_BCS_26-8-26_8Murea_N_EMSLVOrbiETD03_1_2	Adapted	2	CO92	CO92	Jan 2010	26-8-26	BCS	NA	Acetyl (Protein N-term) and Oxidation (M)	1.5.1.2	6	8M urea	N	N	Unknown	LTQ Orbitrap Velos	1	2
SBEP_YPCO_016_R3_5Feb10_Andromeda_09.10.16	YP_CO92_P60_BCS_26-8-26_8Murea_N_EMSLVOrbiETD03_1_3	Adapted	2	CO92	CO92	Jan 2010	26-8-26	BCS	NA	Acetyl (Protein N-term) and Oxidation (M)	1.5.1.2	6	8M urea	N	N	Unknown	LTQ Orbitrap Velos	1	3
SBEP_YPCO_017_R1_7Jan10_Andromeda_09.10.16	YP_CO92_P60_BCS_26-8-37_8Murea_N_EMSLVOrbiETD03_1_1	Adapted	2	CO92	CO92	Jan 2010	26-8-37	BCS	NA	Acetyl (Protein N-term) and Oxidation (M)	1.5.1.2	6	8M urea	N	N	Unknown	LTQ Orbitrap Velos	1	1
SBEP_YPCO_017_R2_22Jan10_Andromeda_09.10.16	YP_CO92_P60_BCS_26-8-37_8Murea_N_EMSLVOrbiETD03_1_2	Adapted	2	CO92	CO92	Jan 2010	26-8-37	BCS	NA	Acetyl (Protein N-term) and Oxidation (M)	1.5.1.2	6	8M urea	N	N	Unknown	LTQ Orbitrap Velos	1	2
SBEP_YPCO_017_R3_5Feb10_Andromeda_09.10.16	YP_CO92_P60_BCS_26-8-37_8Murea_N_EMSLVOrbiETD03_1_3	Adapted	2	CO92	CO92	Jan 2010	26-8-37	BCS	NA	Acetyl (Protein N-term) and Oxidation (M)	1.5.1.2	6	8M urea	N	N	Unknown	LTQ Orbitrap Velos	1	3
SBEP_YPCO_020_R1_16Sep10_Falcon_10.07.37	YP_CO92_P60_BCS_28-1-28_8Murea_N_EMSLLTQOrb2_2_1	Adapted	2	CO92	CO92	Sept 2010	28-1-28	BCS	NA	Acetyl (Protein N-term) and Oxidation (M)	1.5.1.2	6	8M urea	N	N	Unknown	LTQ Orbitrap XL	2	1
SBEP_YPCO_020_R2_23Sep10_Falcon_10.07.37	YP_CO92_P60_BCS_28-1-28_8Murea_N_EMSLLTQOrb2_2_2	Adapted	2	CO92	CO92	Sept 2010	28-1-28	BCS	NA	Acetyl (Protein N-term) and Oxidation (M)	1.5.1.2	6	8M urea	N	N	Unknown	LTQ Orbitrap XL	2	2
SBEP_YPCO_020_R3_16Sep10_Falcon_10.07.40	YP_CO92_P60_BCS_28-1-28_8Murea_N_EMSLLTQOrb2_2_3	Adapted	2	CO92	CO92	Sept 2010	28-1-28	BCS	NA	Acetyl (Protein N-term) and Oxidation (M)	1.5.1.2	6	8M urea	N	N	Unknown	LTQ Orbitrap XL	2	3
SBEP_YPCO_021_R1_16Sep10_Falcon_10.07.37	YP_CO92_P60_BCS_28-1-37_8Murea_N_EMSLLTQOrb2_2_1	Adapted	2	CO92	CO92	Sept 2010	28-1-37	BCS	NA	Acetyl (Protein N-term) and Oxidation (M)	1.5.1.2	6	8M urea	N	N	Unknown	LTQ Orbitrap XL	2	1
SBEP_YPCO_021_R2_23Sep10_Falcon_10.07.37	YP_CO92_P60_BCS_28-1-37_8Murea_N_EMSLLTQOrb2_2_2	Adapted	2	CO92	CO92	Sept 2010	28-1-37	BCS	NA	Acetyl (Protein N-term) and Oxidation (M)	1.5.1.2	6	8M urea	N	N	Unknown	LTQ Orbitrap XL	2	2
SBEP_YPCO_021_R3_16Sep10_Falcon_10.07.40	YP_CO92_P60_BCS_28-1-37_8Murea_N_EMSLLTQOrb2_2_3	Adapted	2	CO92	CO92	Sept 2010	28-1-37	BCS	NA	Acetyl (Protein N-term) and Oxidation (M)	1.5.1.2	6	8M urea	N	N	Unknown	LTQ Orbitrap XL	2	3
SBEP_YPCO_022_R1_16Sep10_Falcon_10.07.37	YP_CO92_P60_BCS_28-2-28_8Murea_N_EMSLLTQOrb2_2_1	Adapted	2	CO92	CO92	Sept 2010	28-2-28	BCS	NA	Acetyl (Protein N-term) and Oxidation (M)	1.5.1.2	6	8M urea	N	N	Unknown	LTQ Orbitrap XL	2	1
SBEP_YPCO_022_R2_23Sep10_Falcon_10.07.37	YP_CO92_P60_BCS_28-2-28_8Murea_N_EMSLLTQOrb2_2_2	Adapted	2	CO92	CO92	Sept 2010	28-2-28	BCS	NA	Acetyl (Protein N-term) and Oxidation (M)	1.5.1.2	6	8M urea	N	N	Unknown	LTQ Orbitrap XL	2	2
SBEP_YPCO_022_R3_16Sep10_Falcon_10.07.40	YP_CO92_P60_BCS_28-2-28_8Murea_N_EMSLLTQOrb2_2_3	Adapted	2	CO92	CO92	Sept 2010	28-2-28	BCS	NA	Acetyl (Protein N-term) and Oxidation (M)	1.5.1.2	6	8M urea	N	N	Unknown	LTQ Orbitrap XL	2	3
SBEP_YPCO_022_R3_21Sep10_Falcon_10.07.40	YP_CO92_P60_BCS_28-2-28_8Murea_N_EMSLLTQOrb2_2_4	Adapted	2	CO92	CO92	Sept 2010	28-2-28	BCS	NA	Acetyl (Protein N-term) and Oxidation (M)	1.5.1.2	6	8M urea	N	N	Unknown	LTQ Orbitrap XL	2	4
SBEP_YPCO_023_R1_16Sep10_Falcon_10.07.37	YP_CO92_P60_BCS_28-2-37_8Murea_N_EMSLLTQOrb2_2_1	Adapted	2	CO92	CO92	Sept 2010	28-2-37	BCS	NA	Acetyl (Protein N-term) and Oxidation (M)	1.5.1.2	6	8M urea	N	N	Unknown	LTQ Orbitrap XL	2	1
SBEP_YPCO_023_R2_21Sep10_Falcon_10.07.37	YP_CO92_P60_BCS_28-2-37_8Murea_N_EMSLLTQOrb2_2_2	Adapted	2	CO92	CO92	Sept 2010	28-2-37	BCS	NA	Acetyl (Protein N-term) and Oxidation (M)	1.5.1.2	6	8M urea	N	N	Unknown	LTQ Orbitrap XL	2	2
SBEP_YPCO_023_R3_16Sep10_Falcon_10.07.40	YP_CO92_P60_BCS_28-2-37_8Murea_N_EMSLLTQOrb2_2_3	Adapted	2	CO92	CO92	Sept 2010	28-2-37	BCS	NA	Acetyl (Protein N-term) and Oxidation (M)	1.5.1.2	6	8M urea	N	N	Unknown	LTQ Orbitrap XL	2	3
SBEP_YPCO_024_R1_16Sep10_Falcon_10.07.37	YP_CO92_P60_BCS_28-4-28_8Murea_N_EMSLLTQOrb2_2_1	Adapted	2	CO92	CO92	Sept 2010	28-4-28	BCS	NA	Acetyl (Protein N-term) and Oxidation (M)	1.5.1.2	6	8M urea	N	N	Unknown	LTQ Orbitrap XL	2	1
SBEP_YPCO_024_R2_23Sep10_Falcon_10.07.37	YP_CO92_P60_BCS_28-4-28_8Murea_N_EMSLLTQOrb2_2_2	Adapted	2	CO92	CO92	Sept 2010	28-4-28	BCS	NA	Acetyl (Protein N-term) and Oxidation (M)	1.5.1.2	6	8M urea	N	N	Unknown	LTQ Orbitrap XL	2	2
SBEP_YPCO_024_R3_16Sep10_Falcon_10.07.40	YP_CO92_P60_BCS_28-4-28_8Murea_N_EMSLLTQOrb2_2_3	Adapted	2	CO92	CO92	Sept 2010	28-4-28	BCS	NA	Acetyl (Protein N-term) and Oxidation (M)	1.5.1.2	6	8M urea	N	N	Unknown	LTQ Orbitrap XL	2	3
SBEP_YPCO_025_R1_16Sep10_Falcon_10.07.37	YP_CO92_P60_BCS_28-4-37_8Murea_N_EMSLLTQOrb2_2_1	Adapted	2	CO92	CO92	Sept 2010	28-4-37	BCS	NA	Acetyl (Protein N-term) and Oxidation (M)	1.5.1.2	6	8M urea	N	N	Unknown	LTQ Orbitrap XL	2	1
SBEP_YPCO_025_R2_21Sep10_Falcon_10.07.37	YP_CO92_P60_BCS_28-4-37_8Murea_N_EMSLLTQOrb2_2_2	Adapted	2	CO92	CO92	Sept 2010	28-4-37	BCS	NA	Acetyl (Protein N-term) and Oxidation (M)	1.5.1.2	6	8M urea	N	N	Unknown	LTQ Orbitrap XL	2	2
SBEP_YPCO_025_R3_16Sep10_Falcon_10.07.40	YP_CO92_P60_BCS_28-4-37_8Murea_N_EMSLLTQOrb2_2_3	Adapted	2	CO92	CO92	Sept 2010	28-4-37	BCS	NA	Acetyl (Protein N-term) and Oxidation (M)	1.5.1.2	6	8M urea	N	N	Unknown	LTQ Orbitrap XL	2	3
SBEP_YPCO_026_R1_16Sep10_Falcon_10.07.37	YP_CO92_P60_BCS_28-8-28_8Murea_N_EMSLLTQOrb2_2_1	Adapted	2	CO92	CO92	Sept 2010	28-8-28	BCS	NA	Acetyl (Protein N-term) and Oxidation (M)	1.5.1.2	6	8M urea	N	N	Unknown	LTQ Orbitrap XL	2	1
SBEP_YPCO_026_R2_23Sep10_Falcon_10.07.37	YP_CO92_P60_BCS_28-8-28_8Murea_N_EMSLLTQOrb2_2_2	Adapted	2	CO92	CO92	Sept 2010	28-8-28	BCS	NA	Acetyl (Protein N-term) and Oxidation (M)	1.5.1.2	6	8M urea	N	N	Unknown	LTQ Orbitrap XL	2	2
SBEP_YPCO_026_R3_16Sep10_Falcon_10.07.40	YP_CO92_P60_BCS_28-8-28_8Murea_N_EMSLLTQOrb2_2_3	Adapted	2	CO92	CO92	Sept 2010	28-8-28	BCS	NA	Acetyl (Protein N-term) and Oxidation (M)	1.5.1.2	6	8M urea	N	N	Unknown	LTQ Orbitrap XL	2	3
SBEP_YPCO_027_R1_16Sep10_Falcon_10.07.37	YP_CO92_P60_BCS_28-8-37_8Murea_N_EMSLLTQOrb2_2_1	Adapted	2	CO92	CO92	Sept 2010	28-8-37	BCS	NA	Acetyl (Protein N-term) and Oxidation (M)	1.5.1.2	6	8M urea	N	N	Unknown	LTQ Orbitrap XL	2	1
SBEP_YPCO_027_R2_16Sep10_Falcon_10.07.37	YP_CO92_P60_BCS_28-8-37_8Murea_N_EMSLLTQOrb2_2_2	Adapted	2	CO92	CO92	Sept 2010	28-8-37	BCS	NA	Acetyl (Protein N-term) and Oxidation (M)	1.5.1.2	6	8M urea	N	N	Unknown	LTQ Orbitrap XL	2	2
SBEP_YPCO_027_R2_21Sep10_Falcon_10.07.37	YP_CO92_P60_BCS_28-8-37_8Murea_N_EMSLLTQOrb2_2_3	Adapted	2	CO92	CO92	Sept 2010	28-8-37	BCS	NA	Acetyl (Protein N-term) and Oxidation (M)	1.5.1.2	6	8M urea	N	N	Unknown	LTQ Orbitrap XL	2	3
SBEP_YPCO_027_R3_16Sep10_Falcon_10.07.40	YP_CO92_P60_BCS_28-8-37_8Murea_N_EMSLLTQOrb2_2_4	Adapted	2	CO92	CO92	Sept 2010	28-8-37	BCS	NA	Acetyl (Protein N-term) and Oxidation (M)	1.5.1.2	6	8M urea	N	N	Unknown	LTQ Orbitrap XL	2	4
SBEP_YPCO_028_A_24Aug12_Polaroid_12.08.08	YP_CO92_P60_DMEM_26_8Murea_N_EMSLVOrbi05_1_1	Adapted	2	CO92	CO92	Aug 2012	26	DMEM	NA	Acetyl (Protein N-term) and Oxidation (M)	1.5.1.2	6	8M urea	N	N	Unknown	LTQ Orbitrap Velos	1	1
SBEP_YPCO_028_B_24Aug12_Polaroid_12.08.08	YP_CO92_P60_DMEM_26_8Murea_N_EMSLVOrbi05_1_2	Adapted	2	CO92	CO92	Aug 2012	26	DMEM	NA	Acetyl (Protein N-term) and Oxidation (M)	1.5.1.2	6	8M urea	N	N	Unknown	LTQ Orbitrap Velos	1	2
SBEP_YPCO_029_A_24Aug12_Polaroid_12.08.08	YP_CO92_P60_DMEM_37_8Murea_N_EMSLVOrbi05_1_1	Adapted	2	CO92	CO92	Aug 2012	37	DMEM	NA	Acetyl (Protein N-term) and Oxidation (M)	1.5.1.2	6	8M urea	N	N	Unknown	LTQ Orbitrap Velos	1	1
SBEP_YPCO_029_B_24Aug12_Polaroid_12.08.08	YP_CO92_P60_DMEM_37_8Murea_N_EMSLVOrbi05_1_2	Adapted	2	CO92	CO92	Aug 2012	37	DMEM	NA	Acetyl (Protein N-term) and Oxidation (M)	1.5.1.2	6	8M urea	N	N	Unknown	LTQ Orbitrap Velos	1	2
SBEP_YPCO_030_A_24Aug12_Polaroid_12.08.08	YP_CO92_P60_DMEM_26_8Murea_ssrAB_EMSLVOrbi05_1_1	Adapted	2	CO92	CO92	Aug 2012	26	DMEM	NA	Acetyl (Protein N-term) and Oxidation (M)	1.5.1.2	6	8M urea	ssrAB	N	Unknown	LTQ Orbitrap Velos	1	1
SBEP_YPCO_030_B_24Aug12_Polaroid_12.08.08	YP_CO92_P60_DMEM_26_8Murea_ssrAB_EMSLVOrbi05_1_2	Adapted	2	CO92	CO92	Aug 2012	26	DMEM	NA	Acetyl (Protein N-term) and Oxidation (M)	1.5.1.2	6	8M urea	ssrAB	N	Unknown	LTQ Orbitrap Velos	1	2
SBEP_YPCO_031_A_24Aug12_Polaroid_12.08.08	YP_CO92_P60_DMEM_37_8Murea_ssrAB_EMSLVOrbi05_1_1	Adapted	2	CO92	CO92	Aug 2012	37	DMEM	NA	Acetyl (Protein N-term) and Oxidation (M)	1.5.1.2	6	8M urea	ssrAB	N	Unknown	LTQ Orbitrap Velos	1	1
SBEP_YPCO_031_B_24Aug12_Polaroid_12.08.08	YP_CO92_P60_DMEM_37_8Murea_ssrAB_EMSLVOrbi05_1_2	Adapted	2	CO92	CO92	Aug 2012	37	DMEM	NA	Acetyl (Protein N-term) and Oxidation (M)	1.5.1.2	6	8M urea	ssrAB	N	Unknown	LTQ Orbitrap Velos	1	2
SBEP_YPCO_032_A_24Aug12_Polaroid_12.08.08	YP_CO92_P60_DMEM_26_8Murea_ntrBC_EMSLVOrbi05_1_1	Adapted	2	CO92	CO92	Aug 2012	26	DMEM	NA	Acetyl (Protein N-term) and Oxidation (M)	1.5.1.2	6	8M urea	ntrBC	N	Unknown	LTQ Orbitrap Velos	1	1
SBEP_YPCO_032_B_24Aug12_Polaroid_12.08.08	YP_CO92_P60_DMEM_26_8Murea_ntrBC_EMSLVOrbi05_1_2	Adapted	2	CO92	CO92	Aug 2012	26	DMEM	NA	Acetyl (Protein N-term) and Oxidation (M)	1.5.1.2	6	8M urea	ntrBC	N	Unknown	LTQ Orbitrap Velos	1	2
SBEP_YPCO_033_A_24Aug12_Polaroid_12.08.08	YP_CO92_P60_DMEM_37_8Murea_ntrBC_EMSLVOrbi05_1_1	Adapted	2	CO92	CO92	Aug 2012	37	DMEM	NA	Acetyl (Protein N-term) and Oxidation (M)	1.5.1.2	6	8M urea	ntrBC	N	Unknown	LTQ Orbitrap Velos	1	1
SBEP_YPCO_033_B_24Aug12_Polaroid_12.08.08	YP_CO92_P60_DMEM_37_8Murea_ntrBC_EMSLVOrbi05_1_2	Adapted	2	CO92	CO92	Aug 2012	37	DMEM	NA	Acetyl (Protein N-term) and Oxidation (M)	1.5.1.2	6	8M urea	ntrBC	N	Unknown	LTQ Orbitrap Velos	1	2
SBEP_YPCO_034_A_24Aug12_Polaroid_12.08.08	YP_CO92_P60_DMEM_26_8Murea_arcA_EMSLVOrbi05_1_1	Adapted	2	CO92	CO92	Aug 2012	26	DMEM	NA	Acetyl (Protein N-term) and Oxidation (M)	1.5.1.2	6	8M urea	arcA	N	Unknown	LTQ Orbitrap Velos	1	1
SBEP_YPCO_034_B_24Aug12_Polaroid_12.08.08	YP_CO92_P60_DMEM_26_8Murea_arcA_EMSLVOrbi05_1_2	Adapted	2	CO92	CO92	Aug 2012	26	DMEM	NA	Acetyl (Protein N-term) and Oxidation (M)	1.5.1.2	6	8M urea	arcA	N	Unknown	LTQ Orbitrap Velos	1	2
SBEP_YPCO_035_A_24Aug12_Polaroid_12.08.08	YP_CO92_P60_DMEM_37_8Murea_arcA_EMSLVOrbi05_1_1	Adapted	2	CO92	CO92	Aug 2012	37	DMEM	NA	Acetyl (Protein N-term) and Oxidation (M)	1.5.1.2	6	8M urea	arcA	N	Unknown	LTQ Orbitrap Velos	1	1
SBEP_YPCO_035_B_24Aug12_Polaroid_12.08.08	YP_CO92_P60_DMEM_37_8Murea_arcA_EMSLVOrbi05_1_2	Adapted	2	CO92	CO92	Aug 2012	37	DMEM	NA	Acetyl (Protein N-term) and Oxidation (M)	1.5.1.2	6	8M urea	arcA	N	Unknown	LTQ Orbitrap Velos	1	2
SBEP_YPCO_036_A_24Aug12_Polaroid_12.08.08	YP_CO92_P60_DMEM_26_8Murea_N_EMSLVOrbi05_2_1	Adapted	2	CO92	CO92	Aug 2012	26	DMEM	NA	Acetyl (Protein N-term) and Oxidation (M)	1.5.1.2	6	8M urea	N	N	Unknown	LTQ Orbitrap Velos	2	1
SBEP_YPCO_036_B_24Aug12_Polaroid_12.08.08	YP_CO92_P60_DMEM_26_8Murea_N_EMSLVOrbi05_2_2	Adapted	2	CO92	CO92	Aug 2012	26	DMEM	NA	Acetyl (Protein N-term) and Oxidation (M)	1.5.1.2	6	8M urea	N	N	Unknown	LTQ Orbitrap Velos	2	2
SBEP_YPCO_037_A_24Aug12_Polaroid_12.08.08	YP_CO92_P60_DMEM_37_8Murea_N_EMSLVOrbi05_2_1	Adapted	2	CO92	CO92	Aug 2012	37	DMEM	NA	Acetyl (Protein N-term) and Oxidation (M)	1.5.1.2	6	8M urea	N	N	Unknown	LTQ Orbitrap Velos	2	1
SBEP_YPCO_037_B_24Aug12_Polaroid_12.08.08	YP_CO92_P60_DMEM_37_8Murea_N_EMSLVOrbi05_2_2	Adapted	2	CO92	CO92	Aug 2012	37	DMEM	NA	Acetyl (Protein N-term) and Oxidation (M)	1.5.1.2	6	8M urea	N	N	Unknown	LTQ Orbitrap Velos	2	2
SBEP_YPCO_038_A_24Aug12_Polaroid_12.08.08	YP_CO92_P60_DMEM_26_8Murea_ssrAB_EMSLVOrbi05_2_1	Adapted	2	CO92	CO92	Aug 2012	26	DMEM	NA	Acetyl (Protein N-term) and Oxidation (M)	1.5.1.2	6	8M urea	ssrAB	N	Unknown	LTQ Orbitrap Velos	2	1
SBEP_YPCO_038_B_24Aug12_Polaroid_12.08.08	YP_CO92_P60_DMEM_26_8Murea_ssrAB_EMSLVOrbi05_2_2	Adapted	2	CO92	CO92	Aug 2012	26	DMEM	NA	Acetyl (Protein N-term) and Oxidation (M)	1.5.1.2	6	8M urea	ssrAB	N	Unknown	LTQ Orbitrap Velos	2	2
SBEP_YPCO_039_A_24Aug12_Polaroid_12.08.08	YP_CO92_P60_DMEM_37_8Murea_ssrAB_EMSLVOrbi05_2_1	Adapted	2	CO92	CO92	Aug 2012	37	DMEM	NA	Acetyl (Protein N-term) and Oxidation (M)	1.5.1.2	6	8M urea	ssrAB	N	Unknown	LTQ Orbitrap Velos	2	1
SBEP_YPCO_039_B_24Aug12_Polaroid_12.08.08	YP_CO92_P60_DMEM_37_8Murea_ssrAB_EMSLVOrbi05_2_2	Adapted	2	CO92	CO92	Aug 2012	37	DMEM	NA	Acetyl (Protein N-term) and Oxidation (M)	1.5.1.2	6	8M urea	ssrAB	N	Unknown	LTQ Orbitrap Velos	2	2
SBEP_YPCO_040_A_24Aug12_Polaroid_12.08.08	YP_CO92_P60_DMEM_26_8Murea_ntrBC_EMSLVOrbi05_2_1	Adapted	2	CO92	CO92	Aug 2012	26	DMEM	NA	Acetyl (Protein N-term) and Oxidation (M)	1.5.1.2	6	8M urea	ntrBC	N	Unknown	LTQ Orbitrap Velos	2	1
SBEP_YPCO_040_B_24Aug12_Polaroid_12.08.08	YP_CO92_P60_DMEM_26_8Murea_ntrBC_EMSLVOrbi05_2_2	Adapted	2	CO92	CO92	Aug 2012	26	DMEM	NA	Acetyl (Protein N-term) and Oxidation (M)	1.5.1.2	6	8M urea	ntrBC	N	Unknown	LTQ Orbitrap Velos	2	2
SBEP_YPCO_041_A_24Aug12_Polaroid_12.08.08	YP_CO92_P60_DMEM_37_8Murea_ntrBC_EMSLVOrbi05_2_1	Adapted	2	CO92	CO92	Aug 2012	37	DMEM	NA	Acetyl (Protein N-term) and Oxidation (M)	1.5.1.2	6	8M urea	ntrBC	N	Unknown	LTQ Orbitrap Velos	2	1
SBEP_YPCO_041_B_24Aug12_Polaroid_12.08.08	YP_CO92_P60_DMEM_37_8Murea_ntrBC_EMSLVOrbi05_2_2	Adapted	2	CO92	CO92	Aug 2012	37	DMEM	NA	Acetyl (Protein N-term) and Oxidation (M)	1.5.1.2	6	8M urea	ntrBC	N	Unknown	LTQ Orbitrap Velos	2	2
SBEP_YPCO_042_A_24Aug12_Polaroid_12.08.08	YP_CO92_P60_DMEM_26_8Murea_arcA_EMSLVOrbi05_2_1	Adapted	2	CO92	CO92	Aug 2012	26	DMEM	NA	Acetyl (Protein N-term) and Oxidation (M)	1.5.1.2	6	8M urea	arcA	N	Unknown	LTQ Orbitrap Velos	2	1
SBEP_YPCO_042_B_24Aug12_Polaroid_12.08.08	YP_CO92_P60_DMEM_26_8Murea_arcA_EMSLVOrbi05_2_2	Adapted	2	CO92	CO92	Aug 2012	26	DMEM	NA	Acetyl (Protein N-term) and Oxidation (M)	1.5.1.2	6	8M urea	arcA	N	Unknown	LTQ Orbitrap Velos	2	2
SBEP_YPCO_043_A_24Aug12_Polaroid_12.08.08	YP_CO92_P60_DMEM_37_8Murea_arcA_EMSLVOrbi05_2_1	Adapted	2	CO92	CO92	Aug 2012	37	DMEM	NA	Acetyl (Protein N-term) and Oxidation (M)	1.5.1.2	6	8M urea	arcA	N	Unknown	LTQ Orbitrap Velos	2	1
SBEP_YPCO_043_B_24Aug12_Polaroid_12.08.08	YP_CO92_P60_DMEM_37_8Murea_arcA_EMSLVOrbi05_2_2	Adapted	2	CO92	CO92	Aug 2012	37	DMEM	NA	Acetyl (Protein N-term) and Oxidation (M)	1.5.1.2	6	8M urea	arcA	N	Unknown	LTQ Orbitrap Velos	2	2
